# Supplementary material for: Genotype-by-environment interactions govern fitness changes associated with adaptive mutations in two-component response systems
Source: Front Genet. 2024 Feb 23;15:1349507. doi: 10.3389/fgene.2024.1349507 (PMC10920338; doi:10.3389/fgene.2024.1349507)
Supplement: Supplementary file 2 [file Table1.xlsx]

## Sheet: Table S1
DMB vs LB - absence of silver						DMB vs LB - presence of silver nitrate					DMB - presence of silver nitrate					LB - presence of silver nitrate						DMB vs DMB with silver nitrate				LB vs LB with silver nitrate
R15L	T14P	T17P	N279H	All - DMB	All - LB	WTAg	R15L Ag	T14P Ag	T17P Ag	N279H Ag	WTR15LAg	WTT14PAg	WTT17PAg	WTN279HAg	All - DMB	WTR15LAg	WTT14PAg	WTT17PAg	WTN279HAg	All - LB	All DMB + All LB - presence of silver nitrate	R15L	T14P	T17P	N279H	R15L	T14P	T17P	N279H
glvC	zinT	yceJ	yjfI	wcaL	zraP	pdhR	yaaX	thrB	yaaX	thrL	thrL	thrL	thrL	thrL	thrL	yaaX	yaaW	yaaX	yaaX	yaaX	pdhR	higB	rhaB	tdcD	yjfI	ymgI	zraP	zraP	thrL
yiaY	trpE	ugpA	mhpB	copA	yaaX	yacL	pdhR	thrC	carA	thrA	thrA	thrA	thrA	thrA	thrA	pdhR	hofC	hofC	yaaW	pdhR	cueO	yhaI	znuA	ycjO	emrD	zraP	trpB	ypjA	thrA
astE	trpD	cspB	ysaB	cueO	ugpB	cueO	cueO	yaaW	pdhR	thrB	thrB	thrB	thrB	thrB	thrB	cueO	pdhR	pdhR	pdhR	cueO	copA	torY	mepM	tdcA	cspH	ypjA	ypjA	trpB	thrB
ugpB	ugpE	msrQ	ygiZ	ghxP	yfjY	insH1	yagF	caiA	cueO	thrC	thrC	thrC	thrC	thrC	thrC	yagM	yacL	cueO	yacL	copA	phoH	astE	tnaA	ygbJ	ysaB	rrrQ	trpD	trpD	thrC
pspG	btsT	ynfR	phnD	cusR	astE	yagP	ykgM	yabP	yadK	yaaW	talB	talB	talB	talB	talB	yagP	cueO	yadK	cueO	ybcN	trpA	yjiH	znuB	cpsG	xylF	yaaX	trpA	trpA	yaaX
msrQ	hycA	pspG	yqhH	cusC	astB	yagU	copA	thiB	yadS	dnaK	caiA	fkpB	fkpB	fkpB	folA	ykgH	yadK	ykfI	paoD	ybcW	trpB	wcaL	ybdO	araD	ypeD	ugpB	trpE	trpC	dnaK
pheP	trpC	hprS	xylF		pspG	ykgE	essD	ampE	fadE	ileS	fixA	rihC	carA	rihC	yabP	ybaQ	yadV	ykfG	yagU	cusF	trpC	copA	ttdA	pssL	sgbH	flu	trpL	trpE	ribF
tfaE	cspI	pheP	ypeD		hycA	yahD	cusF	pdhR	ykfI	lspA	kefF	caiA	caiA	carA	araA	copA	ykfI	insH1	ykgE	cusB	trpD	eutH	yehA	torY	cbtA	astE	trpC	yaaX	ileS
hprS	cspB	tfaE	wcaL		ymcF	mhpB	cusB	yacL	yafW	fkpB	folA	folA	fixA	fixA	araB	ybcN	ykfG	yagP	ykgF	cusA	astE	mepH	wcaL	cbtA	hofP	yeeR	mtr	trpL	lspA
hprR	hprR	cusA	ttdA		cspG	yaiP	cusA	cueO	yagF	ispH	yabP	yabP	folA	fixX	araC	ybcW	insH1	paoD	pdeL	pheP	astB	fadE	copA	wcaL	wcaL	astB	astE	ugpA	fkpB
cusA	pheP	cusF	trpE		hycD	tauA	pheP	skp	yagP	rihC	rluA	yabQ	yabP	kefF	sgrR	cusF	yagM	ykgE	yahD	entS	dusC	ytfJ	pliG	araF	ygbJ	pspG	actP	lamB	ispH
ykgR	hprS	hprR	trpD		hycB	ybaP	ybfD	metN	ykgM	carA	araD	araD	yabQ	folA	leuD	cusB	yagP	ykgH	mhpB	phoH	cysK	cueO	cueO	sgcB	ttdA	dusC	ugpB	yfbO	rihC
cusS	cusA	cusS	yhdX		ymcE	copA	ybiJ	fadE	prpB	caiF	araA	araA	araD	yabP	leuC	cusA	paoD	yahD	ybaP	trpA	cysD	ugpB	zinT	ycfK	trpE	yqcE	astB	malM	carA
cusF	cusB	hiuH	paaA		hprR	fdrA	cspG	ykfI	yaiP	kefF	araB	araB	araA	yabQ	murE	pheP	ykgH	mhpB	copA	trpB	garK	hyaE	znuC	pgaB	trpD	hycA	eutS	astE	carB
cusB	cusS	cusB	murR		pheP	ybcN	ymcE	yafW	tauB	folA	araC	araC	araB	araA	murF	entS	pdeL	yaiP	allA	trpC	garD	hyaD	ykgL	prpD	yhdX	ymcF	acs	flu	caiF
cusR	cusR	cusR	ygcP		cusS	appY	putP	mmuM	hha	yabP	yabI	thiB	araC	araB	mraY	mngA	yahD	ybaP	sfmC	trpD	lldP	cysH	yahE	ugpA	paaA	yhdT	gabP	malE	caiE
hiuH	cusF	cusC	bhsA		cusR	cusF	phoH	yagE	ybaP	yabQ	thiB	sgrR	yabI	araC	murD	ybhJ	mhpB	ybaQ	ybcN	yciW	lldR	purM	trpE	copA	bhsA	cspG	yeeR	lldD	kefC
cusC	hiuH		znuB		hiuH	cusB	ymfM	yagF	copA	araA	sgrR	leuD	thiB	sgrR	murG	gfcB	yaiP	copA	ybcW	cspI	lldD	mepM	trpD	ilvM	znuB	wcaA	pyrL	lldP	folA
	cusC		trpC		yjcS	cusA	trpA	yagK	ybcN	araB	leuD	leuC	sgrR	leuD	murC	cspG	tauA	fdrA	appY	astE	yjcB	guaB	ugpE	cueO	trpC	msrQ	yjcH	tsuB	yabP
			yoaH		cusA	pheP	trpB	ykgL	ybcO	araC	leuC	leuB	leuD	leuC	ddlB	phoH	ybaP	sfmD	cusF	astB	cpxP	pspG	btsT	hsdS	ycgY	yhdU	patD	ygiD	yabQ
			yncL		cusC	entD	trpC	ykgM	cusS	leuD	leuB	ilvI	leuC	leuL	aroP	ymfM	ybaQ	ybcN	cusB	cdgI		purE	trpC	ghxP	yncL	hycD	ugpE	ugpB	araD
			pheA		cusF	fepG	trpD	yahD	cusR	leuL	leuL	murE	leuB	murE	pdhR	chaA	copA	ybcW	cusA	pphA		yfhH	cspI	pinR	pheA	hycB	astD	yeeR	araA
			copA		cusB	ybeL	trpE	cynT	cusC	secA	ilvI	murF	leuL	murF	aceE	ychS	fdrA	cusF	pheP	dusC		nfrB	purC	cspB	copA	ymcE	astA	malK	araB
			alsC			chiP	trpL	mhpR	cusF	aroP	murE	mraY	ilvI	mraY	aceF	tpr	sfmD	cusB	fepG	cysK		ssuA	cspB	ibsD	cueO	ybcN	flu	garR	araC
			cueO			ybfP	yciW	mhpB	cusB	pdhR	murF	murD	murE	murD	yacL	trpA	ybcN	cusA	entS	cysA		glyA	fliA	aslB	yagP	yiaY	putA	astB	yabI
			yagP			speF	pspA	yaiO	pheP	aceE	mraY	ftsW	murF	murG	cueO	trpB	ybcW	pheP	tatE	cysU		znuA	dauA	dauA	mepM	hprR	cysH	cysI	thiB
			mepM			rhsC	ompN	yaiP	rhsC	aceF	murD	murG	mraY	murC	yadG	trpC	nohD	fepD	ybeL	cysP		ybhM	msrP	msrQ	astC	pheP	putP	mtr	ftsI
			astC			potH	marA	yaiS	ybhH	yacL	ftsW	murC	murD	ddlB	yadH	trpD	cusF	entS	chiP	recX		ynaA	purK	djlB	ytfH	hprS	glaH	yjcH	lpxC
			trpB			elfC	cspI	tauB	bioB	cueO	murG	ddlB	ftsW	aroP	panB	yciW	cusB	rhsC	rhsC	hycD		yncP	dgcI	yiaD	trpB	cusS	cysI	garK	secA
			fadE			ycbU	mdtI	decR	ybiJ	yadI	murC	nadC	murG	pdhR	fhuB	ansP	cusA	ybhJ	mngR	hycB		yfdX	ghxP	ivbL	pliG	cusR	aceA	cysH	mutT
			znuA			cspH	uidC	maa	ybiI	yadE	ddlB	ampD	murC	aceE	mtn	cspI	pheP	bioB	bioB	cysC		msrQ	ycdU	msrP	fadE	hiuH	ugpA	ymdA	ppdD
			glnA			cspG	ydiH	tomB	grxA	panB	nadC	ampE	ddlB	aceF	dapD	rrrQ	entD	elfC	ybjI	cysN		purC	nfrB	nfrB	znuA	yjcS	gabT	putP	aroP
			sad			phoH	pheM	hemH	elfC	htrE	ampD	aroP	nadC	yacL	glnD	mdtI	fepG	phoH	potH	cysD		yhdJ	ais	yieL	nrdA	yjbF	aceK	actP	pdhR
			nrdA			ycdU	ydjM	ybaK	torC	mtn	ampE	pdhR	ampD	cueO	tsf	mdtJ	fepD	ycdU	clpS	cysH		dgcI	yncP	frvR	serA	cusA	ydcV	astD	aceE
			serA			flgA	astE	ybaP	phoH	cdaR	aroP	aceE	ampE	yadG	bamA	ydjM	entS	flgA	cspG	insH9		purK	yhfY	yijF	cusC	cusC	paaK	garL	aceF
			cusC			flgB	astB	copA	pgaD	glnD	pdhR	aceF	aroP	yadH	skp	astE	pagP	flgB	phoH	garK		shoB	ydiT	yghE	kduI	cusF	fadE	malG	yacH
			kduI			flgC	astD	nmpC	insF4	skp	aceE	yacL	pdhR	yadE	metQ	astB	speF	flgC	ycdU	garD		napH	eutP	phnK	cusR	cusB	yfgG	eutE	yacL
			yoaM			ldtC	astA	rrrD	ycdU	fadE	aceF	speE	aceE	panB	metI	ydjE	rhsC	ldtC	flgA	arsB		emrD	hprR	alpA	purF		waaH	acs	cueO
			cusR			ymfR	cdgI	tfaD	ymdA	gmhA	yacL	cueO	aceF	yadM	metN	cdgI	mngR	ycgY	flgB	yhjE		msrP	hprS	pspG	gcvT		yjcB	astA	hpt
			gcvT			ariR	pphA	cusS	flgA	yafL	speE	hpt	yacL	htrE	fadE	pphA	ybhJ	chaA	flgC	bax		yhdV	cusB	yfjI	rbsD		sutR	gudP	yadI
			rbsD			ycgY	hprR	cusR	flgB	pepD	cueO	can	speE	fhuB	gmhA	msrQ	bioB	ychS	ycgZ	lldP		yieL	cusS	yfdX	csgE		ynjI	gabP	yadE
			csgE			tpr	msrQ	cusC	flgC	frsA	hpt	yadG	cueO	mtn	yafL	tsuB	elfC	tpr	ariR	lldR		zinT	cusR	lgoR	carA		cspA	tsuA	panC
			carA			yciG	zinT	cusF	flgD	phoE	can	yadH	hpt	cdaR	pepD	tsuA	ycbU	yciG	ycgY	lldD		ghxP	cusF	ttdB	xanP		yhcG	lldR	panB
			xanP			trpA	flu	cusB	flgE	yafW	yadG	panC	can	dapD	frsA	wcaF	gfcB	trpA	trpA	yiiX		ydiT	ypjB	baxL	glnK		btsT	garP	htrE
			tsgA			trpB	tsuA	entD	flgF	mmuM	yadH	panB	yadG	glnD	phoE	wcaA	cspH	trpB	trpB	zraP		pheP	cusC	hprS	mglA		fhuF	gudX	dksA
			glpA			trpC	wcaF	fepA	flgG	afuC	yadE	sfsA	yadH	tsf	mmuM	thiM	cspG	trpC	trpC	yjcB		tfaE	srlA	allD	purH		ypdK	phoH	sfsA
			mglA			trpD	thiM	entF	flgH	yagB	panC	fhuC	yadE	bamA	yagF	dusC	phoH	trpD	trpD	yjgH		yodB		yhdV	ypjF		hydN	recX	cdaR
			napG			yciW	yehR	fepC	flgI	yagJ	panB	fhuD	panC	skp	yagJ	yfbO	ycdU	yciW	yciH	cpxP		yhfY		iraM	yfbL		nirD	ydiH	yaeI
			ypjF			puuC	dusC	fepG	flgJ	yagU	htrE	fhuB	panB	rnhB	yagK	yfcQ	flgA	yncJ	yciW	mgtL		ykgO		yncP	gcvH		elfC	ybhJ	glnD
			csgF			pspF	yfdX	entB	ndh	ykgF	sfsA	clcA	yadC	metQ	yagU	yfdX	flgB	ansP	puuC	ytiD		hprR		ybhH	lysA		ydfZ	sutR	rpsB
			lysA			paaG	cysK	cstA	ycfJ	betT	fhuC	mtn	yadM	metI	ykgM	xapA	flgC	dgcZ	pspF	ynfQ		ykgM		pheP	yjcH		phnJ	ydjM	skp
			napH			ydbD	cysA	ybdO	bhsA	yahC	fhuD	cdaR	htrE	metN	betT	cysK	ldtC	cspI	ydaY	yecV		cusA		insF4	artJ		pspG	ypdK	fabZ
			tfaE			ydcH	cysW	ahpC	ldtC	yahD	fhuB	dapD	sfsA	fadE	yahC	cysA	ycgZ	rem	ynaE			ykgR		cusF	argC		pphA	entS	tilS
			yjcH			yncJ	cysU	ahpF	ycgY	yahN	clcA	glnD	fhuC	gmhA	yahN	cysW	chaA	mdtI	paaG			ykgL		cadB	guaB		ghoT	zinT	rcsF
			artJ			ydeM	cysP	citF	yciG	prpR	mtn	tsf	fhuD	yafL	prpR	cysU	ychS	mdtJ	ydcH			cusF		hprR	purM		ydgU	beeE	mltD
			argC			dgcZ	yfgG	citC	trpA	prpB	dapD	bamA	fhuB	yafP	prpB	cysP	tpr	ydhJ	yncJ			cusB		cusS	purD		ysaB	grxA	ivy
			guaB			gnsB	yfjI	ybeF	trpB	prpC	glnD	skp	mtn	pepD	prpC	ypjA	yciG	ydhV	cspI			ypjB		fadE	ybbC		yhdU	yagP	fadE
			purD			cspI	gabD	ybeR	trpC	prpD	tsf	fabZ	cdaR	frsA	prpD	recX	trpA	ydhY	rrrQ			srlA		cusB	ybcF		ybbC	asnA	gmhA
			ybcF			ydfA	gabP	nagE	trpD	prpE	bamA	lpxA	dapD	phoE	prpE	hycD	trpB	ydiQ	essQ					cusR	fliQ		entC	yjfZ	dinJ
			ghxP			ydfB	nrdF	speF	trpE	codA	skp	lpxB	glnD	mmuM	codA	hycB	trpC	ydjM	ydfA					cusC	argI		entS	ytgA	yafL
			purL			mdtI	hycD	ybfA	trpL	cynS	fabZ	yaeQ	tsf	yagF	cynS	hycA	trpD	astE	ydfB					setC	purE		ycbU	pspG	pepD
			ydeR			mdtJ	hycB	rhsC	osmB	lacI	lpxA	rcsF	bamA	yagJ	lacI	cysC	yciW	astB	rsxB					ypaB	purT		msrQ	mdtU	frsA
			rayT			rsxB	hycA	ybfD	yciW	mhpR	lpxB	metQ	skp	yagK	mhpR	cysN	puuC	ydjE	astE					yaiS	gcvP		yffM	wcaA	ykfB
						ydhV	ygbA	pxpB	puuD	tauB	rnhB	metI	fabZ	yagP	yaiP	cysD	ydaY	cdgI	astB					pinE	ghxP		zinT	ygeH	mmuM
						ydhY	cysC	ybgO	pspA	hemB	yaeQ	metN	lpxA	yagU	tauB	cysH	ynbB	htpX	cdgI						purL		hokA	pphA	afuC
						ydiT	cysN	gltA	pspB	ampH	rcsF	ivy	lpxB	ykgL	tauC	cysI	yncJ	pphA	yoaC						ydeR		grxA	cspI	insA2
						astE	cysD	sdhC	pspC	yaiZ	metQ	fadE	rnhB	ykgM	hemB	cysJ	ansP	yebE	pphA						purK		ydfK	phnG	yagB
						astB	cysH	sdhD	ompN	dgcC	metI	gmhA	yaeQ	betT	yaiZ	yqcE	dgcZ	motB	otsB						yfdR		hycA	msrQ	insA3
						cdgI	cysI	sdhA	sutR	yaiI	metN	yafJ	rcsF	yahC	aroL	insH9	stfQ	motA	fliE								ymcF	ybcN	yagJ
						yoaC	cysJ	sdhB	yncJ	aroL	ivy	yafL	metQ	yahD	ppnP	garK	gnsB	yecR	fliF								yhfL	ynfQ	paoD
						htpX	serA	sucA	lsrB	mak	fadE	pepD	metI	yahE	mak	garD	essQ	fliE	fliJ								yhiS	hycB	paoA
						pphA	galP	sucB	dgcZ	phoR	gmhA	frsA	metN	yahH	tsx	agaI	rem	fliF	fliL								cspG	hprR	ecpC
						yobB	glcD	sucC	cspI	yajR	yafJ	phoE	ivy	yahL	bolA	yhdT	mdtI	fliJ	fliM								hycD	ychS	insE1
						yebE	ygjJ	sucD	ynfD	ampG	yafL	insI1	fadE	yahN	ybaE	gspB	mdtJ	fliL	yodD								hycB	yiaY	insF1
						yebB	garK	cydA	mdtI	bolA	pepD	mmuM	gmhA	prpR	decR	arsR	rsxB	fliM	wcaF								xisE	hycD	rclR
						motB	garR	ybgE	mdtJ	clpP	frsA	yagE	yafJ	prpB	mdlA	arsB	ydhJ	msrQ	mdtA								pheP	yfcQ	ykgE
						motA	garL	aroG	ydhY	lon	phoE	yagF	yafL	prpC	ybaA	yhiS	ydhW	tsuB	mdtB								ychS	pheP	ykgF
						yecR	garD	bioA	ydiH	ybaE	insI1	yagJ	yafP	prpD	maa	yhjE	ydhV	tsuA	yegR								ydfR	hprS	betB
						yecH	mtr	bioB	ydjO	ybaA	mmuM	yagK	pepD	prpE	tomB	yhjX	ydhY	gmd	thiM								yiaY	cusS	yahC
						fliT	ugpE	hcxB	astE	maa	yagE	yagU	frsA	codA	ybaK	bax	ydiQ	wcaA	dusC								yfcQ	cusR	yahD
						fliF	ugpA	ybiI	astB	hha	yagF	ecpA	phoE	cynS	ybaP	lldP	fadK	wza	yeiS								ymcE	yjcS	yahK
						fliJ	ugpB	ybjH	astD	tomB	yagJ	ykgL	insI1	lacI	copA	lldR	ydjM	yegR	atoE								hprR	hiuH	yahN
						fliL	arsB	infA	astA	htpG	yagK	ykgM	mmuM	mhpR	glsA	lldD	astE	dusC	elaA								hprS	fepE	yahO
						fliM	yhjE	ycaC	ydjE	hemH	yagU	betT	yagF	yaiP	ybaT	bglF	astB	atoE	yfcJ								cusS	yghW	prpR
						yodD	lldP	ompF	cdgI	gsk	ecpA	yahC	yagJ	tauB	cnoX	yihR	ydjE	yfaT	intS								cusR	ynfR	prpB
						msrQ	lldR	elfC	mntP	ybaK	ykgL	yahD	yagK	tauC	ybbO	sbp	cdgI	nudI	yfdO								ydjO	cusC	prpC
						tsuA	lldD	ycbV	htpX	ybaP	ykgM	yahE	yagP	hemB	allS	yiiX	htpX	yfbO	yfdQ								yjbF	cusA	prpD
						gmd	yihR	hspQ	pphA	copA	betT	yahM	yagU	ampH	gcl	yjaH	pphA	yfcQ	yfeN								hiuH	cusF	prpE
						mdtA	yjaH	cspH	yebE	cnoX	yahC	yahN	ecpA	yaiZ	ybbW	zraP	yebE	intS	cysK								ykgH	cusB	codA
						thiM	zraP	cspG	yecR	ybbO	yahD	prpR	ykgM	aroL	purK	yjbM	motB	cysK	cysA								yjcS		cynT
						dusC	pspG	ymcE	fliF	gcl	yahE	prpB	betT	ppnP	purE	yjcB	motA	cysA	cysU								ykgR		cynS
						yfaP	yjcB	torC	fliG	ybbW	yahH	prpC	yahC	mak	ybcM	yjcS	fliE	cysW	cysP								insC6		lacI
						elaA	soxS	agp	fliH	allE	yahL	prpD	yahL	tsx	quuD	phnJ	fliF	cysU	hyfB								yghW		mhpR
						yfbO	acs	putA	fliI	purK	yahM	prpE	yahM	bolA	nmpC	cadA	fliJ	cysP	hyfE								essQ		mhpA
						yfdR	cadA	putP	fliJ	purE	yahN	codB	yahN	ybaE	essD	cadB	fliL	yfhR	yfhR								cusA		mhpB
						yfdX	cadB	phoH	fliM	fimZ	prpR	codA	prpR	decR	rrrD	yjfZ	fliM	ypjA	yfiL								cusC		frmB
						yfeD	mgtA	dgcT	fliO	emrE	prpB	cynT	prpB	mdlA	appY	mgtA	msrQ	recX	yfjH								cusF		tauB
						yfeN	nanS	ycdU	fliP	ybcK	prpC	cynS	prpC	ybaA	nfrB	yjgH	tsuB	hycD	yfjP								cusB		hemB
						cysK	yigE	ycdZ	hprS	ybcM	prpD	lacZ	prpD	maa	nfsB	bdcA	tsuA	hycB	yfjY										ampH
						cysA	cpxP	flgB	hprR	quuD	prpE	lacI	prpE	hha	entF	insD6	gmd	cysC	yfjZ										yaiZ
						cysW	ibsC	flgC	msrQ	nmpC	codB	mhpR	codA	tomB	fepC	cpxP	wcaA	cysN	recX										ddlA
						cysU	ibsB	flgD	zinT	essD	codA	mhpA	cynT	ybaK	fepG	ytjA	yegR	cysD	hycD										iraP
						cysP	ilvX	flgE	flu	rrrD	cynS	mhpB	cynS	ybaP	cstA	mgtL	thiM	cysH	hycB										psiF
						yffR	mgtL	flgF	tsuB	appY	cynX	mhpT	cynX	copA	ybdO	ytiD	dusC	cysI	hycA										yaiI
						yfiL	ymcF	flgG	tsuA	nfrB	lacZ	yaiO	lacZ	glsA	ahpC	ymcF	atoE	cysJ	cysC										aroL
						hycD	ynfQ	flgH	wcaL	cusS	lacI	yaiP	lacI	ybaT	citT	ynfQ	yfaT	ygeH	cysN										aroM
						hycB	yecV	flgI	pphC	cusR	mhpR	tauB	mhpR	cnoX	citG	mdtU	yfcJ	yghE	cysD										mak
						hycA	ysgD	ndh	dusC	cusC	mhpA	tauC	mhpA	ybbO	citX	yecV	yfcQ	glcG	cysH										brnQ
						cysC		ycfJ	napD	entF	mhpB	hemB	mhpT	allS	citF		intS	insH9	yqcE										proY
						cysN		bhsA	cysK	fepG	mhpT	insE2	yaiO	gcl	citE		yfdO	yghS	yqcA										yajI
						cysD		ldtC	cysA	cstA	yaiO	iprA	yaiP	glxR	citD		yfdQ	ygiD	yghE										ribD
						cysH		potD	cysW	ybdL	yaiP	ampH	tauB	ybbW	citC		yfdR	alx	glcG										ribE
						cysI		bluF	cysU	ybdO	tauB	yaiZ	tauC	purK	dcuC		yfdX	garK	insH9										nusB
						cysJ		ycgZ	cysP	ahpC	tauC	aroL	hemB	purE	cspE		xapA	garD	ygiD										yajQ
						yqcE		pdeG	yffM	uspG	hemB	ppnP	iprA	emrE	ybeL		yfeN	agaS	glgS										yajR
						yqcA		ymgD	eutE	citT	insF2	mak	ampH	ybcK	ybeQ		cysK	agaI	ygjQ										ampG
						ygeH		ycgB	eutQ	citG	iprA	brnQ	yaiZ	ybcM	ybeT		cysA	deaD	tdcA										bolA
						scpA		dadA	hmp	citX	yaiZ	tsx	aroL	quuD	ybeU		cysW	yhcA	garK										tig
						yghE		dadX	trxC	citF	aroL	ribE	ppnP	nmpC	hscC		cysU	yhcG	garD										clpP
						glcG		dauA	yfjJ	citE	ppnP	nusB	mak	essD	rihA		cysP	gspG	agaS										fadM
						glgS		oppC	yfjS	citD	mak	thiL	tsx	rrrD	chiP		yfhR	gspJ	deaD										ybaE
						ebgC		oppD	yqaE	citC	brnQ	bolA	ribD	appY	kdpE		yfhL	yhfW	gltF										cof
						higB		oppF	nrdE	dcuC	tsx	tig	ribE	nfrB	kdpD		yfjM	yhfX	acrE										mdlB
						tdcA		yciE	hycD	cspE	ribE	hupB	nusB	cusR	rhsC		yfjZ	livH	gspG										ybaY
						garK		yciF	ygbA	lipA	thiL	ybaE	thiL	cusC	ybfB		ypjA	yhhQ	yhfW										ybaA
						garD		yciG	cysC	ybeL	bolA	decR	bolA	nfsB	ybfD		recX	dtpB	yhfX										tomB
						agaI		trpA	cysN	rihA	tig	mdlA	tig	entD	ybgI		hycD	arsR	hofO										priC
						yhcA		trpB	cysD	chiP	hupB	mdlB	hupB	entF	pxpC		hycB	arsB	livH										ybaN
						acrE		trpC	cysH	kdpD	ybaE	ybaA	ybaE	fepC	sdhC		hycA	yhjE	arsB										ybaB
						yhfL		trpD	cysI	rhsC	decR	maa	decR	fepG	sdhD		cysC	yhjX	yhjE										recR
						yhfW		trpE	cysJ	ybfB	mdlA	tomB	mdlA	cstA	sdhA		cysN	bax	bcsB										htpG
						yhfX		trpL	gudX	sdhC	mdlB	ybaN	mdlB	hcxA	sdhB		cysD	lldP	yhjR										hemH
						livH		osmB	gudP	sdhD	ybaA	apt	ybaA	ybdO	sucA		cysH	lldR	bax										aes
						panZ		yciW	ygeH	sdhA	maa	dnaX	maa	ahpC	cydA		cysI	lldD	yiaN										ybaP
						dtpB		puuD	galP	sdhB	hha	recR	hha	ahpF	cydB		cysJ	ibpB	lldP										copA
						arsB		puuC	yghE	sucA	tomB	aes	tomB	citT	ybgE		ygeH	bglF	lldR										cnoX
						yhjE		pspA	glcG	cydA	ybaN	ybaK	ybaN	citG	ybgS		scpA	sbp	lldD										ybbO
						yiaN		abgR	glcD	cydB	apt	ybaP	apt	citX	aroG		yghE	yiiX	setC										tesA
						lldP		ompN	yghW	ybgE	dnaX	copA	dnaX	citF	gpmA		yghG	metF	ibpB										allA
						lldR		feaR	mqsA	ybgS	recR	glsA	recR	citE	pgl		glcG	yjaH	cbrA										allR
						lldD		paaJ	mqsR	aroG	aes	ybaT	aes	citD	bioA		insH9	zraP	yiiX										gcl
						setC		paaK	dnaG	gpmA	ybaK	cueR	ybaK	citC	bioF		alx	malE	zraP										ppiB
						ibpB		pdxI	nfeR	bioA	ybaP	fetB	ybaP	dcuC	bioC		garK	malK	malE										ybcJ
						bglF		aldA	ygjJ	bioF	copA	cnoX	copA	cspE	bioD		garD	lamB	malK										folD
						yihR		trg	garK	bioC	glsA	ybbO	glsA	ybeL	ybhQ		agaS	yjcB	lamB										sfmH
						yjaH		ydcJ	garR	bioD	ybaT	allS	ybaT	ybeQ	ybhF		agaI	yjcS	yjcB										fimZ
						zraP		yncJ	garL	ybhM	cueR	allR	cueR	ybeR	ybhG		deaD	phnG	phnJ										intD
						zraS		ydcS	garP	ybhQ	cnoX	gcl	cnoX	djlB	cecR		yhcA	phnD	yjgH										insE3
						malE		ydcT	garD	cecR	ybbO	ybbW	ybbO	ybeT	hcxB		yhcG	adiY	fimB										insF3
						malK		ydcU	mtr	ybiB	allS	purK	allS	ybeU	ybiI		yhdT	yjdJ	fimI										emrE
						lamB		ydcV	deaD	ybiI	allR	purE	allR	hscC	mcbA		acrE	cadA	gntP										ybcK
						yjcB		patD	yhbE	glnQ	gcl	ybcJ	gcl	rihA	gsiB		gspB	cadB	lgoR										ybcL
						cadA		yncE	yhcA	pdeI	ybbW	folD	ybbW	gltL	dgcI		gspJ	yjfC	cpxP										ybcM
						cadB		lsrK	yhcF	dgcI	purK	emrE	purK	gltK	mdfA		yhfL	yjfZ	ypjJ										ybcN
						fxsA		lsrR	tsgA	grxA	purE	ybcL	purE	chiP	ybjN		yhfU	mgtA	yaiX										ybcO
						insD6		lsrA	yhfW	ybjN	folD	ybcM	ybcJ	ybfP	potF		yhfX	yjgH	yciZ										quuD
						nanX		lsrC	yhfX	potF	emrE	quuD	folD	kdpE	potG		livH	bdcA	sgrT										nmpC
						fimB		lsrD	yhfZ	potG	ybcK	nmpC	ybcK	kdpD	potH		yhhQ	insD6	yohP										essD
						fimI		lsrB	ugpA	potH	ybcL	essD	ybcL	rhsC	artP		dtpB	fimB	ykgS										rrrD
						gntP		yneG	ugpB	ybjO	ybcM	rrrD	ybcM	ybfB	cspD		arsR	fimI	mgtL										borD
						lgoR		dgcZ	livH	hcr	quuD	tfaD	ybcN	ybfD	infA		arsB	gntP	ytiD										ybcW
						cpxP		ydfJ	dtpB	cspD	nmpC	appY	quuD	ybgI	lolA		yhiS	holD	ymcF										ompT
						gnsA		gnsB	arsB	lolA	essD	ybcH	nmpC	pxpB	rarA		yhjE	cpxP	ynfQ										ybcH
						ykfM		asr	yhjE	rarA	rrrD	nfrA	essD	pxpC	pflB		yhjX	yoeF	yadW										nfrA
						mgtS		mdtI	yiaA	serS	tfaD	nfrB	rrrD	sdhC	focA		bax	yheV	yecV										nfrB
						ibsE		mdtJ	yibG	pflB	appY	cusR	borD	sdhD	ycaP		lldP	yjjZ	ytcB										cusS
						yohP		rstA	lldP	focA	ybcH	cusC	tfaD	sdhA	ycbJ		lldR	ytjA											cusR
						ypdK		fumA	lldR	ycaP	nfrA	cusF	appY	sdhB	pepN		lldD	yaiX											cusC
						ykgS		rsxB	lldD	ycbJ	nfrB	cusB	ybcH	sucA	elfC		waaH	mgtS											cusF
						ymcF		nemR	ibpB	pepN	cusF	nfsB	nfrA	cydA	rmf		setC	ypdK											cusB
						ynfQ		ydhV	ilvC	pyrD	cusB	ybdJ	nfrB	cydB	fabA		glvC	ykgS											cusA
						ybiE		ydhY	yiiX	rmf	cusA	ybdK	cusR	ybgE	ompA		ibpB	mgtL											pheP
						mdtU		fumD	malF	ompA	pheP	entD	cusC	ybgS	hyaA		ibpA	ytiD											ybdJ
						yecV		ydiH	malE	hyaB	nfsB	entF	cusF	aroG	hyaB		bglF	ynfQ											fepA
						ypeD		ydjM	malK	appC	ybdJ	fepC	cusB	gpmA	hyaC		sbp	ynfR											fes
								ydjO	pspG	appB	ybdK	fepG	pheP	pgl	hyaD		yiiX	ybiE											entF
								cedA	yjcB	appA	entD	entB	nfsB	bioA	hyaE		metF	mdtU											fepG
								astE	soxS	torT	entF	entA	ybdJ	bioF	hyaF		yjaH	yecV											entS
								astB	soxR	torC	fepC	cstA	ybdK	bioC	appC		zraP												fepB
								astD	actP	cbpM	fepG	hcxA	entF	bioD	appB		malE												entC
								astA	yjcH	cbpA	entB	ybdO	fepC	ybhM	appA		malK												entE
								astC	acs	rutR	entA	ahpC	fepG	ybhQ	etp		lamB												entB
								gdhA	yjcS	putA	entH	ahpF	entA	ybhS	torT		aphA												entA
								yeaG	phnG	phoH	cstA	citT	entH	ybhF	cbpM		yjcB												cstA
								yeaH	eptA	pgaA	ybdO	citG	cstA	ybhG	cbpA		yjcS												ybdL
								cdgI	ghoS	ycdU	ahpC	citX	hcxA	cecR	rutR		phnK												ybdM
								mntP	cadA	csgE	citT	citF	ybdO	hcxB	putA		phnJ												ybdO
								cspC	cadB	ymdB	citG	citE	ahpC	ybiI	phoH		yjdJ												ahpC
								yobF	yjfC	opgC	citX	citD	ahpF	mcbA	ycdU		cadA												uspG
								htpX	ulaG	yceK	citF	citC	citT	opgE	yceK		cadB												ybdR
								pphA	yjfZ	grxB	citE	dcuC	citG	gsiB	mdtH		yjfC												rnk
								yebE	fimB	flgB	citD	cspE	citX	dgcI	flgC		mgtA												citT
								znuA	fimI	flgC	citC	ybeF	citF	mdfA	yceQ		yjgH												citG
								znuC	gntP	flgD	dcuC	ybeL	citE	rcdA	yceD		bdcA												citF
								yecN	yjiC	flgE	cspE	ybeQ	citD	ybjN	rpmF		insD6												citE
								yecT	hsdS	flgF	crcB	ybeR	citC	potF	ndh		nanX												citD
								araG	bglJ	flgG	rlmH	ybeT	dcuC	potG	ldtC		lgoR												citC
								araF	fhuF	flgH	rsfS	ybeU	cspE	potH	mfd		holD												dpiA
								ftnB	glcE	yceD	ybeL	hscC	crcB	artJ	phoQ		cpxP												dcuC
								tyrP	yigE	rpmF	ybeQ	rihA	rlmH	artP	phoP		yoeF												cspE
								fliF	cpxP	ndh	ybeT	umpH	rsfS	hcr	lit		ypjJ												tatE
								fliM	ykgO	ycfJ	ybeU	nagE	ybeL	cspD	ymfK		yjjZ												lipA
								fliO	ybfQ	cobB	hscC	glnS	ybeQ	infA	ymfR		ytjA												lipB
								fliP	yaiT	phoP	rihA	chiP	ybeR	lolA	ymgA		yaiX												rsfS
								yedJ	ylcH	lit	gltL	speF	djlB	rarA	ariR		mgtS												ybeL
								drpB	mgtS	ymfK	gltK	kdpE	ybeT	pflB	ymgC		yjbT												rihA
								hprS	ygdT	ycgZ	gltJ	kdpD	ybeU	focA	pdeG		ypdK												chiP
								hprR	ibsD	ymgA	umpH	kdpC	hscC	ycaP	ymgD		ykgS												ybfF
								msrQ	ykgR	ariR	nagE	rhsC	rihA	ycbJ	minD		mgtL												kdpD
								zinT	ykgS	ymgC	glnS	ybfB	gltL	pepN	ycgJ		ytiD												abrB
								insH6	ynfQ	pdeG	chiP	ybfD	gltK	elfC	pliG		ymcF												ybgO
								flu	ymjE	ymgD	kdpE	ybgI	umpH	ycbU	nhaB		ynfR												sdhC
								tsuA	ybiE	minD	kdpD	pxpB	nagE	rmf	ymgE		ybiE												sdhD
								yefM	mdtU	pliG	kdpC	pxpC	glnS	fabA	ycgY		mdtU												sdhA
								gmd	baxL	nhaB	rhsC	ybgO	chiP	ompA	dhaM		yecV												sdhB
								pphC	ysgD	ymgE	ybfB	sdhC	ybfP	mgsA	dhaL		ypeD												sucA
								gatB		ycgY	ybfC	sdhD	speF	hyaA	ychF														sucB
								thiD		ychH	ybfD	sdhA	kdpE	hyaB	ychH														sucC
								thiM		kdsA	ybgI	sdhB	kdpD	hyaC	dauA														mngR
								dusC		chaB	pxpB	sucA	rhsC	hyaD	prfA														cydA
								mglC		narH	pxpC	sucC	ybfB	hyaE	kdsA														cydB
								mglA		narJ	ybgO	cydA	ybfC	hyaF	narL														ybgE
								mglB		narI	sdhC	cydB	ybfD	appC	narG														ybgS
								yeiG		tdk	sdhD	ybgE	ybgI	appB	narH														aroG
								psuK		adhE	sdhA	ybgS	pxpC	appA	narJ														gpmA
								rplY		oppA	sdhB	aroG	ybgO	etp	narI														bioA
								napG		oppB	sucA	gpmA	sdhC	cspH	adhE														bioB
								atoS		oppC	sucC	modE	sdhD	torT	oppA														bioF
								yfaA		oppD	cydA	modA	sdhA	torC	oppB														bioC
								yfaY		oppF	cydB	modB	sdhB	cbpM	oppC														bioD
								ais		yciB	ybgE	modC	sucA	cbpA	oppD														uvrB
								nuoE		trpA	ybgS	pgl	sucC	rutR	oppF														ybhK
								argT		trpB	aroG	bioA	cydA	putA	yciU														ybhM
								fadJ		trpC	gpmA	bioF	cydB	putP	yciE														ybhQ
								fadI		trpD	modF	bioC	ybgE	phoH	yciF														cecR
								yfdR		trpE	modE	bioD	ybgS	pgaA	yciG														rhlE
								yfdX		trpL	modA	ybhQ	aroG	dgcT	trpA														dinG
								yfeN		yciK	modB	ybhS	gpmA	insF4	trpB														fiu
								cysK		pdeR	modC	ybhF	modE	ycdU	trpC														glnQ
								cysA		puuP	pgl	ybhG	modA	ymdB	trpD														moeA
								cysW		puuA	bioA	cecR	modB	yceK	trpE														yliI
								cysU		puuD	bioF	rhlE	modC	mdtH	trpL														gstB
								cysP		puuR	bioC	ybiA	pgl	flgB	yciK														deoR
								eutD		pspA	bioD	hcxB	bioA	flgC	pdeR														ybjI
								eutQ		ycjX	ybhM	ybiI	bioF	flgD	puuA														ybjL
								eutS		tpx	ybhQ	mcbA	bioC	flgE	puuD														ybjM
								yfgG		ydaV	ybhS	opgE	bioD	flgF	puuR														grxA
								yfgI		ynaE	ybhF	gsiA	ybhM	flgG	pspA														rimK
								hcaR		ompN	ybhG	gsiB	ybhQ	flgH	ynaA														potF
								hmp		ldhA	cecR	gsiC	ybhF	yceQ	ompN														potG
								tadA		ydbH	rhlE	gsiD	ybhG	yceD	ydbK														potH
								pgpC		feaR	ybiA	dgcI	cecR	rpmF	ldhA														potI
								yfhH		tynA	hcxB	bssR	rhlE	ndh	feaR														ybjQ
								pdxJ		paaA	ybiJ	deoR	ybiA	ycfJ	feaB														aqpZ
								nadB		paaJ	ybiI	mdfA	hcxB	ldtC	paaZ														cspD
								grcA		aldA	mcbA	ybjH	ybiJ	mfd	paaJ														clpS
								trxC		trg	gsiA	ybjN	ybiI	ycfT	pdxI														aat
								patZ		ydcJ	gsiB	potF	mcbA	phoQ	aldA														lolA
								alpA		ydcH	gsiC	potG	opgE	phoP	trg														rarA
								yfjJ		tehB	gsiD	potH	ybiW	lit	ydcJ														serS
								glaH		ydcL	dgcI	potI	gsiA	ymfK	ydcH														ycaC
								lhgD		ydcO	bssR	artP	gsiB	ymfR	tehB														ycaK
								gabD		rlhA	deoR	hcr	gsiC	ymgA	ydcL														pflB
								gabP		yncJ	mdfA	cspD	gsiD	ariR	ydcO														focA
								yqaE		ydcS	ybjH	infA	dgcI	ymgC	yncJ														ycaO
								nrdH		ydcT	rcdA	cydC	bssR	pdeG	ydcS														ycaP
								nrdI		ydcU	ybjN	lrp	yliI	ymgD	ydcT														serC
								nrdE		ydcV	potF	lolA	mdfA	minD	ydcU														aroA
								nrdF		patD	potG	rarA	ybjH	ycgJ	ydcV														ihfB
								proW		ydcZ	potH	ycaC	rcdA	pliG	patD														ycaR
								emrA		mnaT	potI	ycaM	ybjN	nhaB	ydcZ														gloC
								emrB		mcbR	artP	pflB	potF	ymgE	mnaT														ompF
								norR		yncD	cspD	focA	potG	ycgY	yncE														asnS
								hycG		narY	infA	ycaO	potH	dhaM	ydcD														pyrD
								hycF		yddG	cydC	ycaP	potI	dhaL	yddM														zapC
								hycE		bdm	lrp	serC	artJ	dhaK	ddpB														ycbX
								hycC		ddpB	lolA	aroA	artP	ychF	ddpA														rmf
								ygbA		ddpA	rarA	cmk	hcr	ychH	ddpX														ycbZ
								cysC		ddpX	ycaC	ycaI	cspD	dauA	gadC														ompA
								cysN		ydeR	pflA	ycaR	infA	prfA	gadB														yccU
								cysD		hipA	pflB	kdsB	cydC	kdsA	lsrA														yccX
								casE		lsrR	focA	ycbJ	lrp	narL	lsrC														appC
								cysH		lsrA	ycaO	ldtD	lolA	narG	lsrD														appB
								cysI		lsrC	ycaP	aspC	rarA	narH	uxaB														appA
								cysJ		lsrD	serC	pepN	ycaC	narJ	ydeA														cspG
								gudX		ydeA	aroA	ssuD	pflA	narI	ydeJ														ymcE
								gudP		ydeJ	cmk	elfC	pflB	hns	cspB														torT
								ygdI		ydfK	ycaI	ycbV	focA	adhE	ydfA														torC
								yqeF		ynfN	ycaR	ycbX	ycaO	oppA	ydfB														cbpM
								ygeH		cspB	kdsB	pqiB	ycaP	oppB	ydfC														rutR
								xdhA		ydfA	ycbJ	rmf	serC	oppC	ydfD														putA
								xdhC		ydfB	ldtD	fabA	aroA	oppD	rspB														efeB
								ygeV		ydfC	aspC	ycbZ	cmk	oppF	ynfB														phoH
								ygeW		dicB	pepN	ompA	ycaI	yciU	asr														csgG
								yqeB		ydfD	ssuD	mgsA	ycaR	yciE	ydgD														csgF
								yqeC		ynfB	elfC	hspQ	kdsB	yciF	mdtI														csgE
								uacT		mlc	ycbX	rlmI	ycbJ	yciG	fumC														csgD
								scpA		asr	pqiB	hyaA	ldtD	trpA	fumA														csgB
								yqgD		ydgD	pqiC	hyaB	aspC	trpB	manA														ymdB
								metK		fumC	rmf	hyaC	pepN	trpC	malI														yceK
								galP		fumA	fabA	hyaD	ssuD	trpD	malY														yceJ
								glcB		manA	ycbZ	hyaE	elfC	trpE	cnu														bssS
								glcG		malY	ompA	hyaF	ycbU	trpL	rsxE														flgN
								glcD		add	hspQ	appC	ycbX	yciK	dtpA														flgB
								yghU		cnu	rlmI	appB	pqiB	pdeR	pdxH														flgC
								hybB		dtpA	tusE	appA	rmf	puuP	nemR														flgD
								hybA		ydhL	hyaA	etp	fabA	puuA	cfa														flgE
								yghW		nemR	hyaB	cspH	ycbZ	puuD	fumD														flgF
								exbD		cfa	hyaC	cspG	ompA	puuR	ydiH														flgG
								yqhC		lpp	hyaD	torT	hspQ	pspA	ydiL														flgH
								mqsA		ydiH	hyaE	torC	rlmI	ycjO	ydiM														flgI
								mqsR		ydiL	hyaF	cbpM	hyaA	ycjX	ydiT														flgJ
								yqiI		ydiM	appC	cbpA	hyaB	tpx	ppsA														flgK
								ttdB		ydiO	appB	agp	hyaC	ynaI	pheT														flgL
								nfeF		ppsA	appA	wrbA	hyaD	abgR	pheS														yceD
								nfeR		rflP	etp	rutD	hyaE	ynaA	pheM														ndh
								ygjH		pheT	gfcA	rutR	hyaF	ompN	rplT														ycfJ
								ygjJ		pheS	cspG	putA	appC	ydbK	rpmI														comR
								fadH		pheM	torT	putP	appB	ldhA	thrS														cobB
								sstT		rplT	cbpM	efeO	appA	feaR	nadE														phoP
								tdcR		rpmI	cbpA	phoH	etp	feaB	spy														lit
								garK		thrS	agp	dgcT	cspG	paaZ	astE														ymfK
								garR		tcyP	wrbA	ycdU	torT	paaJ	astB														ymfT
								garL		nadE	rutR	ymdB	torC	pdxI	astD														tfaE
								garP		astE	putA	yceK	cbpM	ydbD	astA														bluR
								garD		astB	putP	dinI	cbpA	aldA	astC														bluF
								yraI		astD	efeO	mdtH	agp	trg	ynjC														ariR
								mtr		astA	phoH	flgB	wrbA	ydcI	ynjE														ymgC
								rimP		astC	ycdU	flgC	rutR	ydcJ	selD														pdeG
								yhbE		ydjY	yceK	flgD	putA	ydcH	ydjA														minE
								yhcA		selD	mdtH	flgE	phoH	tehB	gapA														minC
								yhcF		ydjA	flgC	flgF	pgaA	ydcL	yeaD														ycgN
								yhdU		gapA	flgL	flgG	dgcT	ydcO	yeaE														nhaB
								acrE		yeaD	yceQ	flgH	insF4	yncJ	yeaL														dadX
								tsgA		yeaE	yceD	flgI	ycdU	ydcS	yeaQ														ldcA
								nirB		yeaL	rpmF	flgK	ymdB	ydcT	dmlA														ycgR
								nirD		yeaQ	ycfH	flgL	yceK	ydcU	yeaV														ymgE
								yhfL		dmlA	ndh	yceQ	dinI	ydcV	fadD														ycgV
								yhfX		fadD	ldtC	yceD	mdtH	patD	yoaC														ychH
								yrhA		yoaC	mfd	rpmF	flgA	ydcZ	nudL														lolB
								ugpE		nudL	lolD	ndh	flgB	mnaT	eda														hemA
								ugpA		rlmA	potD	ycfJ	flgC	yncE	edd														prmC
								ugpB		yobF	potA	ldtC	flgD	ydcD	mepM														ychA
								livH		mgrB	phoQ	mfd	flgE	yddM	znuA														kdsA
								yhiJ		purT	phoP	lolD	flgF	ddpB	znuC														chaB
								dtpB		eda	purB	potD	flgG	ddpA	znuB														ychN
								yhjE		edd	mnmA	phoQ	flgH	ddpX	yebB														adhE
								yhjG		zwf	lit	phoP	flgI	gadC	nudB														oppA
								dctA		mepM	ymfH	purB	flgJ	gadB	aspS														oppB
								dppB		znuA	ymfK	mnmA	flgK	lsrR	torY														oppC
								yiaD		znuC	ymfR	lit	flgL	lsrA	yecT														oppD
								xylF		znuB	pinE	ymfH	yceQ	lsrC	flhC														oppF
								yiaT		nudB	bluR	ymfK	yceD	lsrD	flhD														clsA
								yiaV		aspS	ymgA	ymfR	rpmF	uxaB	araF														yciB
								aldB		torY	ariR	pinE	holB	ydeA	ftnA														yciC
								mtlR		argS	ymgC	bluR	ycfH	ydeJ	yecA														trpA
								lldP		flhC	pdeG	ymgA	ndh	gnsB	fliP														trpB
								lldR		flhD	ymgD	ariR	ycfJ	cspB	yodD														trpC
								lldD		araF	minD	ymgC	ldtC	ydfA	msrP														trpD
								tdh		yecA	minC	pdeG	mfd	ydfB	msrQ														trpE
								setC		fliA	ycgJ	ymgD	lolD	ydfC	zinT														trpL
								adeD		fliF	pliG	minD	potD	ydfD	mtfA														btuR
								uhpB		fliM	nhaB	minC	potA	rspB	shiA														yciK
								ibpB		fliO	ycgB	ycgJ	phoQ	ynfB	amn														sohB
								atpD		fliP	dadA	pliG	phoP	asr	flu														cysB
								mioC		fliQ	dadX	nhaB	purB	ydgD	tmaR														lapA
								rbsC		fliR	ymgE	ycgB	mnmA	mdtI	yeeY														yciH
								rbsB		yodD	ycgY	dadA	lit	mdtJ	yefM														pdeR
								ilvC		hprS	treA	dadX	ymfH	fumC	hisG														yciW
								metR		hprR	dhaM	ymgE	ymfK	fumA	hisD														puuP
								fadB		msrP	dhaL	ycgY	ymfR	manA	hisC														puuA
								glnA		mtfA	ychF	treA	pinE	malI	hisB														puuR
								fdoI		shiA	ychH	dhaM	iraM	malY	hisH														puuC
								fdoH		amn	dauA	dhaL	bluR	add	hisA														puuB
								glpK		tmaR	ispE	ychF	ymgA	cnu	hisF														puuE
								glpF		plaP	lolB	ychH	ariR	rsxE	hisI														pspF
								metF		yefM	prfA	dauA	ymgC	dtpA	gnd														pspE
								yjaH		hisL	kdsA	prfA	pdeG	pdxH	wbbK														ycjX
								zraP		hisG	narL	kdsA	ymgD	ydhK	wbbJ														ynaJ
								aceK		hisD	narG	narL	minD	nemR	wbbH														fnr
								malK		hisC	narH	narG	minC	cfa	rfbC														ogt
								pspG		hisB	narJ	narH	ycgJ	fumD	mdtA														abgT
								yjcB		hisH	narI	narJ	pliG	ydiH	gatZ														sieB
								soxS		hisA	ychJ	narI	nhaB	ydiL	gatY														ydaV
								soxR		hisF	rssB	ychJ	ycgB	ydiM	thiD														trkG
								actP		hisI	galU	rssB	dadA	ydiT	thiM														ydaY
								yjcH		gnd	adhE	galU	dadX	ppsA	btsR														ynaE
								acs		insH7	oppA	hns	ycgR	pheT	btsS														uspF
								yjcS		wbbK	oppB	adhE	ymgE	pheS	osmF														hslJ
								melA		wbbJ	oppC	oppA	ycgY	pheM	dld														ldhA
								melB		wbbI	oppD	oppB	treA	rplT	yohC														feaR
								cadB		wbbH	oppF	oppC	dhaM	rpmI	dusC														paaA
								yjfC		glf	yciU	oppD	dhaL	thrS	mglC														paaG
								yjfN		rfbX	kch	oppF	dhaK	ydjO	mglA														paaH
								bsmA		rfbC	tonB	yciU	ychF	cedA	mglB														paaJ
								ulaA		rfbA	yciE	clsA	ychH	nadE	folE														aldA
								ulaC		wcaL	yciF	kch	dauA	spy	yeiG														mokB
								ytfE		asmA	yciG	yciE	ispE	astE	lysP														trg
								ytfQ		mdtA	trpA	yciF	lolB	astB	fruB														ydcJ
								ytfT		mdtB	trpB	yciG	prfA	astD	yejG														ydcH
								yjfF		mdtC	trpC	trpA	kdsA	astA	ompC														rimL
								nanX		gatZ	trpD	trpB	narL	astC	atoS														ydcL
								fecB		gatY	trpE	trpC	narG	ynjC	nrdA														ydcO
								insA7		thiD	trpL	trpD	narH	ynjE	inaA														yncJ
								yjhI		thiM	btuR	trpE	narJ	topB	rhmD														ydcS
								sgcC		yehD	yciK	trpL	narI	selD	yfaX														ydcT
								nanS		btsR	sohB	rnm	ychJ	ydjA	ais														ydcU
								fimA		btsS	osmB	yciO	rssB	ydjF	nuoE														ydcV
								yjiC		mlrA	pdeR	btuR	galU	gapA	yfbV														patD
								yjiM		yehX	rnb	yciK	adhE	yeaD	yfcG														ydcZ
								hsdS		yehY	yciW	sohB	oppA	yeaE	yfcH														mnaT
								btsT		dld	sapC	osmB	oppB	mipA	rpnB														mcbR
								lgoR		dusC	sapB	pdeR	oppC	yeaL	argT														yncD
								bglJ		mglC	sapA	rnb	oppD	nimT	pdxB														yncG
								fhuF		mglA	puuA	yciW	oppF	yeaQ	yfcO														yddE
								araH		mglB	puuD	sapC	yciU	dmlA	sixA														narV
								glcF		galS	puuR	sapB	tonB	yeaV	fadJ														narW
								glcE		folE	puuC	sapA	yciE	fadD	fadI														narY
								yigE		yeiG	pspF	puuP	yciF	yoaC	fadL														narZ
								cpxP		fruB	pspA	puuA	yciG	nudL	yfdK														narU
								ytfR		yeiR	pspE	puuD	trpA	eda	yfdR														yddG
								ykgO		yejA	ycjX	puuR	trpB	edd	dsdC														bdm
								ybfQ		yejG	pgrR	puuC	trpC	zwf	emrK														ddpD
								cydX		ccmB	ynaI	pspF	trpD	mepM	evgA														ddpB
								insA4		eco	zntB	pspA	trpE	znuA	evgS														ddpA
								sgcB		yojI	intR	pspE	trpL	znuC	yfdX														ddpX
								yaiT		ompC	racR	ycjX	rnm	znuB	ypdI														ydeQ
								yncL		atoS	ynaA	tpx	btuR	yebB	yfeC														ydeR
								mgtS		inaA	ompN	pgrR	yciK	nudB	yfeD														ydeS
								ibsB		rhmD	ydbK	ynaI	sohB	aspS	yfeN														ydeT
								ilvX		yfaX	ldhA	abgR	osmB	torY	cysK														lsrK
								ykgR		pmrD	feaR	zntB	pdeR	yecT	ucpA														lsrR
								ymcF		hxpA	feaB	intR	rnb	motA	eutM														lsrA
								yldA		pta	paaZ	racR	yciW	flhC	eutD														lsrC
								ybgU		rpnB	paaJ	ynaA	sapC	flhD	nudK														lsrD
								yqhI		argT	paaK	ompN	sapB	araF	ypfJ														lsrB
								ybiE		dedA	pdxI	ydbK	sapA	ftnA	yfgG														lsrF
								yljB		truA	azoR	ldhA	puuP	yecA	yfgI														lsrG
								mdtU		pdxB	ydcF	feaR	puuA	fliA	xseA														tam
								yfiS		epmC	aldA	feaB	puuD	fliC	csiE														yneG
								yqiM		sixA	trg	paaZ	puuR	fliF	hcaR														ydeA
								baxL		fadJ	ydcJ	paaG	puuC	fliM	hcaB														ydeE
								ysgD		fadI	ydcH	paaJ	pspA	fliO	pgpC														ydeJ
								ypeD		fadL	tehB	paaK	pspE	fliP	yfhH														ydfK
								ytiE		intS	ydcL	pdxI	ycjN	fliQ	pdxJ														pinQ
										emrK	ydcO	ydbD	ycjO	fliR	grcA														ynfN
										evgA	yncJ	azoR	tpx	yodD	trxC														cspI
										evgS	ydcS	ydcF	pgrR	msrP	patZ														rrrQ
										ypdI	ydcT	aldA	abgR	msrQ	raiA														essQ
										fryB	ydcU	trg	zntB	zinT	pheA														cspB
										yfeC	ydcV	ydcJ	intR	mtfA	tyrA														ydfU
										yfeN	patD	ydcH	racR	shiA	aroF														ydfW
										cysK	ydcZ	tehB	ynaA	amn	rimM														ydfA
										ptsH	mnaT	ydcL	uspF	flu	yfjU														ydfB
										pdxK	yncE	ydcO	ompN	tmaR	ypjB														ydfC
										ucpA	ydcD	yncJ	ydbK	plaP	glaH														dicB
										eutM	yddE	ydcS	ldhA	yeeY	lhgD														ydfD
										eutD	yddM	ydcT	feaR	yefM	alaE														ynfB
										nudK	maeA	ydcU	feaB	hisG	nrdH														speG
										ypfJ	ddpB	ydcV	paaZ	hisD	nrdI														mlc
										hda	ddpA	patD	paaG	hisC	nrdE														ydgH
										purM	ddpX	ydcY	paaJ	hisB	nrdF														fumC
										ppk	digH	ydcZ	paaK	hisH	proW														fumA
										xseA	gadC	mnaT	pdxI	hisA	srlA														manA
										ndk	gadB	yncE	ydbD	hisF	norR														uidC
										hcaR	lsrA	ydcD	ydcF	hisI	ascG														hdhA
										hcaC	lsrC	yddE	aldA	gnd	ascF														malY
										purL	lsrD	yddM	trg	wbbK	hycG														add
										mltF	lsrB	maeA	ydcI	wbbJ	hycF														dtpA
										yfhH	uxaB	ddpB	ydcJ	wbbH	hycE														ydhL
										grcA	yneG	ddpA	ydcH	rfbC	ygbA														cfa
										trxC	glsB	ddpX	tehB	mdtA	ygbI														lpp
										patZ	ydeA	digH	ydcL	gatZ	ygbJ														sufA
										raiA	dgcZ	gadC	ydcO	gatY	ygbK														ydiH
										tyrA	ydeJ	gadB	yncJ	thiD	ygbL														ydiL
										aroF	ydfG	lsrK	ydcS	thiM	ygbM														aroD
										rimM	ydfJ	lsrR	ydcT	yehD	ispF														ydiO
										yfjS	cspI	lsrA	ydcU	btsR	cysD														ydiP
										yfjT	cspB	lsrC	ydcV	btsS	cas1														rflP
										yfjU	ydfA	lsrD	patD	yehY	casE														nlpC
										yfjX	ydfB	lsrB	ydcZ	osmF	ygcW														pheT
										ypjF	ydfC	uxaB	mnaT	dld	eno														pheS
										glaH	ydfD	yneG	yncE	yohC	yqcA														pheM
										lhgD	rspB	glsB	ydcD	dusC	truC														rplT
										ygaP	ynfB	ydeA	yddE	mglC	ppnN														rpmI
										alaE	ynfD	dgcZ	yddM	mglA	fucO														infC
										nrdH	asr	ydeJ	maeA	mglB	fucP														thrS
										nrdI	ydgD	ydfG	ddpB	folE	recB														ydiZ
										srlA	mdtI	ydfJ	ddpA	yeiG	ptsP														hxpB
										norR	fumC	gnsB	ddpX	lysP	lysA														chbF
										hydN	fumA	cspI	digH	psuG	kduI														chbR
										ascF	manA	cspB	gadC	fruB	yqeF														chbA
										hycH	uidC	ydfA	gadB	yejG	yqeG														osmE
										hycG	hdhA	ydfB	ydeN	ompC	yqeK														nadE
										hycF	malI	ydfC	ydeS	atoS	ygeG														astE
										hycE	malX	ydfD	lsrK	nrdA	xdhA														astB
										hycD	malY	rspB	lsrR	inaA	xdhB														astD
										hycC	add	ynfB	lsrA	rhmD	ygeV														astA
										hycB	cnu	asr	lsrC	yfaX	yqeB														astC
										hycA	ydgK	ydgD	lsrD	ais	yqeC														ynjF
										hypA	rsxB	mdtI	lsrB	yfbL	mocA														gdhA
										hypB	rsxC	mdtJ	uxaB	nuoE	xanQ														selD
										hypC	rsxG	fumC	glsB	yfbV	uacT														ydjA
										ygbJ	rsxE	fumA	ydeA	yfcG	bglA														yeaC
										ygbK	nth	manA	dgcZ	yfcH	ubiH														gapA
										ygbL	dtpA	uidC	ydeJ	rpnB	pepP														yeaE
										ygbM	pdxY	malI	ydfG	argT	fau														cdgI
										rpoS	pdxH	malX	ydfJ	dedA	serA														yeaL
										cysD	ydhK	malY	gnsB	pdxB	rpiA														yeaQ
										casE	nemR	cnu	cspI	yfcL	mscS														yoaG
										ygcN	mepH	ydgK	cspB	yfcO	fbaA														dmlA
										ygcW	cfa	rsxB	ydfA	sixA	epd														fadD
										eno	ydhY	rsxC	ydfB	fadJ	cmtA														yoaC
										gudP	fumD	rsxG	ydfC	fadI	metK														yoaH
										yqcA	sufC	rsxE	ydfD	fadL	galP														nudL
										truC	sufB	nth	rspB	yfdK	endA														mntP
										ppnN	sufA	dtpA	ynfB	yfdR	yqgE														rlmA
										fucP	ydiH	pdxH	ynfD	dsdC	yqgF														yobF
										lysA	ydiJ	nemR	asr	emrK	nupG														mgrB
										kduI	ydiL	mepH	ydgD	evgA	glcA														pphA
										yqeF	ydiM	cfa	mdtI	evgS	glcG														exoX
										yqeG	aroD	ydhV	mdtJ	yfdX	glcD														yebG
										xdhA	ydiT	ydhY	fumC	ypdI	glcC														eda
										xdhB	ppsA	fumD	fumA	yfeC	yghO														zwf
										ygeV	aroH	sufC	manA	yfeD	gss														lpxM
										ygeW	pheT	sufB	uidC	xapB	hybA														mepM
										yqeB	pheS	sufA	malI	yfeN	yghW														znuA
										yqeC	pheM	ydiH	malX	cysK	gpr														znuC
										mocA	rplT	ydiJ	malY	pdxK	metC														znuB
										ygfK	rpmI	ydiL	cnu	ucpA	yghB														ruvA
										uacT	thrS	ydiM	ydgK	eutM	yqhG														yebC
										idi	ydiZ	aroD	rsxB	eutD	mqsA														nudB
										bglA	yniB	ydiT	rsxC	nudK	mqsR														aspS
										gcvP	nadE	ppsA	rsxG	ypfJ	yqiI														yecD
										gcvH	spy	aroH	rsxE	yfgG	glgS														yecE
										gcvT	astE	pheT	nth	yfgI	ttdA														torY
										ubiI	astB	pheS	dtpA	guaB	ttdB														yecM
										ubiH	astD	pheM	pdxH	xseA	ttdT														flhC
										pepP	astA	rplT	ydhK	ndk	nfeR														flhD
										fau	astC	rpmI	nemR	iscX	patA														otsB
										serA	ynjC	thrS	mepH	csiE	ygjH														araG
										rpiA	ynjE	ydiZ	cfa	hcaR	ygjI														araF
										fbaA	gdhA	yniB	ydhY	hcaC	ygjJ														ftnB
										epd	topB	ydjO	fumD	hcaB	fadH														yecA
										galP	selD	cedA	sufC	pgpC	higA														yecF
										endA	ydjA	nadE	sufB	yfhH	ygjR														tcyL
										yqgF	gapA	spy	sufA	pdxJ	sstT														dcyD
										nupG	yeaD	astE	ydiH	grcA	exuT														tcyJ
										glcA	yeaE	astB	ydiJ	trxC	tdcB														fliA
										glcG	yeaG	astD	ydiL	patZ	tdcA														fliE
										glcD	yeaH	astA	ydiM	raiA	garK														fliF
										glcC	cdgI	astC	aroD	pheA	garR														fliG
										gss	yeaK	ynjC	ydiT	tyrA	garL														fliH
										hybB	yeaL	ynjE	ppsA	aroF	garP														fliI
										gpr	yeaQ	gdhA	aroH	rimM	garD														fliM
										yqhG	leuE	selD	pheT	grpE	yraI														fliO
										ygiS	dmlA	ydjA	pheS	yfjS	yraJ														fliP
										yqiI	yeaV	gapA	pheM	yfjT	yraN														yodD
										glgS	fadD	yeaD	rplT	yfjU	mtr														yedI
										ttdA	yeaY	yeaE	rpmI	ypjB	pnp														hprR
										ttdB	yoaB	mipA	thrS	glaH	infB														hiuH
										ttdT	yoaC	yeaG	ydiZ	lhgD	nusA														msrP
										nfeR	nudL	yeaH	yniB	ygaP	rimP														mtfA
										patA	sdaA	cdgI	ydjO	alaE	yhbE														shiA
										ygjH	htpX	yeaK	cedA	nrdH	hpf														amn
										ygjJ	pphA	yeaL	nadE	nrdI	ptsN														yeeO
										fadH	yebZ	yeaQ	ves	nrdE	rapZ														nac
										higA	yobA	leuE	spy	nrdF	npr														sbcB
										ygjQ	yobB	dmlA	astE	proV	gltB														plaP
										ygjR	eda	yeaV	astB	proW	gltD														yeeZ
										sstT	edd	fadD	astD	luxS	yhcF														yefM
										yhaK	mepM	yeaY	astA	srlA	nanQ														hisL
										tdcB	znuA	yoaB	astC	norR	nanE														wbbK
										tdcA	znuC	yoaC	ynjC	ascG	nanT														wbbJ
										garK	znuB	nudL	ynjE	ascF	nanA														wbbI
										garR	yebB	sdaA	gdhA	hycH	nanR														wbbH
										garL	yebC	htpX	topB	hycG	rpsI														glf
										garP	nudB	pphA	selD	hycF	rplM														rfbX
										garD	aspS	yebZ	ydjA	hycE	yhcO														rfbC
										yraJ	yecD	yobA	ydjF	hycD	acrE														rfbA
										yraN	yecN	yobB	gapA	hycB	yhdX														rfbD
										deaD	torY	yebE	yeaD	hycA	yrdA														galF
										truB	cutC	eda	yeaE	hypA	rpsD														wcaL
										rbfA	yecT	edd	mipA	hypB	rpsK														asmA
										infB	flhC	zwf	yeaG	hypC	rpsM														mdtA
										nusA	flhD	mepM	yeaH	ygbA	rpmJ														mdtB
										rimP	araG	znuA	cdgI	ygbI	rpmD														mdtC
										yhbX	araF	znuC	yeaK	ygbJ	rpsE														mdtD
										folP	ftnB	znuB	yeaL	ygbK	rplR														baeR
										hpf	yecR	yebB	yeaQ	ygbL	rplF														yegP
										ptsN	ftnA	yebC	leuE	ygbM	rpsH														yegR
										rapZ	yecH	nudB	dmlA	ispF	rpsN														yegS
										npr	tyrP	aspS	yeaV	cysD	rplE														gatB
										gltB	yecA	yecD	fadD	cas1	rpsQ														gatZ
										gltD	pgsA	yecN	yeaY	casE	rpmC														gatY
										yhcD	uvrC	torZ	yoaC	ygcW	rplP														yegW
										nanQ	uvrY	torY	nudL	eno	rpsC														yegX
										nanE	yedL	cutC	sdaA	gudP	rplV														thiD
										nanT	fliL	yecT	htpX	yqcA	rpsS														thiM
										nanR	fliP	tar	pphA	truC	rplB														yehE
										sspA	yodD	flhC	yebZ	ppnN	rplW														mrp
										rpsI	yedP	flhD	yobA	fucO	rplD														metG
										rplM	hchA	araG	yobB	fucP	rplC														btsR
										degS	msrP	araF	yebE	recB	rpsJ														btsS
										yhcO	msrQ	ftnB	eda	ptsP	gspO														mlrA
										aaeA	zinT	yecR	edd	lysA	bfr														yehX
										yhdU	yodB	ftnA	zwf	kduI	tufA														yehY
										acrE	mtfA	yecH	mepM	yqeF	rpsL														dld
										yhdX	shiA	tyrP	znuA	yqeG	ppiA														yohK
										yrdA	amn	yecA	znuC	yqeK	nirB														cdd
										rsmB	yeeN	uvrC	znuB	ygeG	yhfL														preT
										zntR	flu	uvrY	yebB	xdhA	yhfX														preA
										yhdN	tmaR	fliA	yebC	xdhB	yhfY														mglC
										rplQ	tsuA	fliC	nudB	ygeV	yhfZ														mglA
										rpoA	yeeY	fliT	aspS	ygeW	gph														mglB
										rpsD	yefM	fliF	yecD	yqeB	rpe														galS
										rpsK	hisG	fliM	yecN	yqeC	dam														folE
										rpsM	hisD	fliO	torZ	mocA	pck														yeiG
										rpmJ	hisC	fliP	torY	ygfK	feoA														yeiH
										secY	hisB	fliR	cutC	xanQ	feoB														nfo
										rpmD	hisH	yodD	yecT	uacT	feoC														nupX
										rpsE	hisA	yedP	flhB	bglA	gntT														mepS
										rplR	hisF	yedJ	tar	ubiI	rtcB														yejA
										rplF	hisI	hchA	flhC	ubiH	glpD														yejG
										rpsH	gnd	msrP	flhD	pepP	glgB														yejL
										rpsN	wbbK	msrQ	araG	fau	asd														ccmD
										rplE	wbbJ	zinT	araF	serA	yhhX														ccmB
										rpsQ	wbbH	yodB	ftnB	rpiA	yrhA														napH
										rpmC	rfbC	mtfA	yecR	mscS	ugpA														napG
										rplP	gmd	shiA	ftnA	fbaA	ugpB														napA
										rpsC	yegI	amn	yecH	epd	livF														eco
										rplV	mdtA	yeeN	tyrP	cmtA	livG														ftp
										rpsS	yegP	flu	yecA	metK	livM														ompC
										rplB	insF5	yeeT	pgsA	galP	livH														atoS
										rplW	gatB	tmaR	uvrC	endA	livK														atoC
										rplD	gatA	tsuA	uvrY	yqgE	nikC														atoD
										rplC	gatZ	plaP	fliZ	yqgF	yhiM														atoE
										gspC	gatY	yeeY	fliA	nupG	uspB														atoB
										gspO	thiD	yefM	fliC	glcA	uspA														yfaA
										bfr	thiM	hisG	fliD	glcG	gor														yfaE
										tufA	yehB	hisD	fliF	glcD	slp														inaA
										fusA	yehC	hisC	fliG	glcC	dctR														glpQ
										rpsL	yehD	hisB	fliH	yghO	hdeB														glpT
										yhfA	metG	hisH	fliI	gss	hdeA														glpA
										yhfW	yehL	hisA	fliJ	hybF	hdeD														glpB
										yhfX	yehR	hisF	fliM	hybE	gadE														glpC
										yhfY	btsR	hisI	fliO	hybD	mdtE														rpnE
										yhfZ	btsS	gnd	fliP	hybA	mdtF														rhmD
										hofO	yehY	wbbK	fliQ	yghW	gadW														yfaX
										mrcA	osmF	wbbJ	fliR	gpr	gadA														yfaY
										nudE	dld	wbbH	yodD	metC	yhjD														pmrD
										yhgE	yohC	rfbC	yedP	yghB	yhjG														elaA
										pck	yohF	gmd	hchA	yqhC	dctA														lrhA
										feoA	dusC	yegI	msrP	yqhG	pdeK														yfbU
										feoB	cdd	mdtA	msrQ	mqsA	eptB														pta
										feoC	mglC	yegP	zinT	mqsR	yhjY														yfcD
										gntT	mglA	insF5	yodB	yqiH	tag														rpnB
										rtcB	mglB	gatB	mtfA	yqiI	yiaG														hisP
										glpD	yeiB	gatA	shiA	glgS	glyQ														argT
										glgX	folE	gatZ	amn	ttdA	xylA														dedA
										asd	yeiG	gatY	yeeN	ttdB	xylF														truA
										yhhW	lysP	thiD	flu	ttdT	yiaN														pdxB
										ugpA	nfo	thiM	yeeT	nfeR	yiaT														epmC
										ugpB	rihB	yehB	tmaR	patA	yiaV														yfcS
										livF	fruB	yehC	tsuA	ygjH	yiaW														fadJ
										livG	yejB	yehD	plaP	ebgC	aldB														fadI
										livH	yejG	mrp	yeeY	ygjI	selB														fadL
										nikD	rsuA	metG	yefM	ygjJ	rhsA														yfdO
										yhiJ	rplY	yehL	hisG	fadH	yibH														yfdQ
										uspB	ccmE	yehR	hisD	higA	mtlA														evgA
										arsB	ccmD	btsR	hisC	higB	mtlR														evgS
										hdeB	napB	btsS	hisB	ygjR	lldP														yfdY
										hdeA	napH	yehY	hisH	sstT	lldR														lpxP
										gadE	ompC	osmF	hisA	exuT	lldD														ypdE
										gadW	atoS	dld	hisF	tdcB	gpmM														ypdF
										gadA	yfaP	yohC	hisI	tdcA	rfaD														fryC
										yhjD	gyrA	yohF	gnd	tdcR	waaF														fryB
										yhjG	nrdA	dusC	wbbK	garK	waaU														yfeO
										dctA	inaA	cdd	wbbJ	garR	waaY														yfeC
										pdeK	rhmD	mglC	wbbH	garL	waaJ														yfeN
										eptB	yfaX	mglA	rfbC	garP	waaO														cysK
										yhjY	yfaY	mglB	yegI	garD	waaP														ptsH
										yiaD	ais	yeiB	mdtA	yraI	waaG														pdxK
										yiaF	arnA	folE	yegP	yraJ	waaQ														cysM
										yiaG	menF	yeiG	insF5	yraN	yicR														cysA
										insK	elaA	lysP	gatB	mtr	nlpA														cysU
										xylA	nuoN	nfo	gatA	pnp	uhpB														cysP
										xylF	nuoE	psuG	gatZ	truB	ivbL														ucpA
										xylG	lrhA	psuK	gatY	rbfA	emrD														yfeW
										bax	yfbV	fruB	yegW	infB	yidF														yfeX
										avtA	ackA	yejB	thiD	nusA	yidE														yffM
										yiaN	yfcG	yejG	thiM	rimP	ibpB														eutJ
										yiaT	yfcH	rsuA	yehB	yhbX	tnaC														eutE
										yiaV	rpnB	rplY	yehC	yhbE	tnaA														eutM
										yiaW	argT	ccmG	mrp	hpf	tnaB														eutD
										aldB	folC	ccmE	metG	ptsN	yieE														eutQ
										rhsA	pdxB	ccmD	yehL	rapZ	yieF														eutP
										yibA	yfcL	napB	yehR	npr	atpC														ypfG
										yibH	yfcA	napH	btsR	gltB	atpD														ypfJ
										mtlA	mepA	ompC	btsS	gltD	atpG														dapA
										mtlR	aroC	atoS	osmF	yhcD	atpA														hyfG
										lldP	yfcO	yfaP	dld	yhcF	atpH														yfgO
										lldR	sixA	gyrA	yohC	nanQ	atpF														hda
										lldD	fadJ	nrdA	yohF	nanE	atpE														ppk
										gpmM	fadI	inaA	dusC	nanT	rsmG														guaA
										rfaD	fadL	rhmD	cdd	nanA	asnC														xseA
										waaF	yfdK	yfaX	mglC	nanR	rbsD														bamB
										waaU	yfdN	yfaY	mglA	rpsI	rbsA														ndk
										waaZ	yfdR	ais	mglB	rplM	rbsC														iscA
										waaY	dsdC	arnA	yeiB	yhcO	rbsB														iscU
										waaJ	emrK	menF	folE	yhdU	yieP														iscS
										waaB	evgA	elaA	yeiG	acrE	ilvM														trmJ
										waaP	evgS	yfbL	lysP	yhdX	ilvE														suhB
										waaG	yfdE	nuoE	nfo	yrdA	ilvD														yfhR
										waaQ	yfdX	lrhA	psuG	zntR	ilvA														hcaR
										xanP	ypdI	yfbV	psuK	rpoA	ilvC														hcaC
										setC	yfeC	ackA	fruB	rpsD	wecB														yphA
										ilvN	yfeD	yfcG	yejB	rpsK	wecC														glnB
										ilvB	yfeN	yfcH	yejG	rpsM	rffG														purL
										ivbL	cysK	rpnB	rsuA	rpmJ	rffC														mltF
										emrD	cysM	argT	rplY	secY	wecE														yfhH
										yidF	cysA	folC	ccmE	rplO	cyaY														yfiE
										yidE	cysW	dedA	ccmD	rpmD	dapF														eamB
										ibpB	cysU	pdxB	napB	rpsE	yigA														trxC
										yidB	cysP	yfcL	napH	rplR	xerC														patZ
										yidC	ucpA	yfcA	ftp	rplF	yigB														pssA
										tnaA	yffM	mepA	ompC	rpsH	metE														kgtP
										tnaB	yffR	aroC	atoS	rpsN	fadA														raiA
										yieE	eutJ	yfcO	yfaP	rplE	fadB														tyrA
										atpD	eutN	sixA	gyrA	rpsQ	pepQ														aroF
										atpG	eutM	fadJ	nrdA	rpmC	glnG														yfiL
										atpI	eutD	fadI	inaA	rplP	yihN														rplS
										rsmG	eutQ	fadL	rhmD	rpsC	yihO														trmD
										asnC	eutP	yfdK	yfaX	rplV	yihY														rimM
										rbsD	eutS	yfdN	ais	rpsS	rhaR														rpsP
										rbsA	nudK	yfdR	arnA	rplB	glpF														smpB
										rbsC	ypfJ	dsdC	menF	rplW	gldA														intA
										rbsB	purC	emrK	elaA	rplD	ppc														yfjH
										yieP	dapA	evgA	yfbL	rplC	oxyR														alpA
										maoP	bcp	evgS	nuoN	rpsJ	rplK														yfjI
										ilvM	yfgG	yfdE	nuoE	gspC	rplA														yfjJ
										ilvE	yfgI	yfdX	yfbV	gspO	rplJ														yfjP
										ilvD	guaA	ypdI	yfcG	bfr	rpoB														yfjQ
										ilvA	guaB	lpxP	yfcH	bfd	rpoC														yfjR
										ilvC	xseA	yfeC	rpnB	tufA	thiH														ypjK
										rho	bamB	yfeD	argT	rpsL	thiG														yfjS
										cyaY	csiE	yfeN	folC	yhfA	thiF														yfjT
										bioP	hcaR	cysK	dedA	ppiA	thiE														yfjU
										metE	hcaF	pdxK	pdxB	nirB	thiC														yfjX
										fre	hcaB	cysM	aroC	yhfL	yjaA														yfjY
										fadA	yphE	cysA	yfcO	yhfW	yjaB														yfjZ
										fadB	yphF	cysW	sixA	yhfX	metA														ypjF
										pepQ	glyA	cysU	fadJ	yhfY	metH														glaH
										yihG	tadA	cysP	fadI	yhfZ	yjbB														lhgD
										glnG	pgpC	ucpA	fadL	gph	yjbD														gabD
										yihN	yfhH	yffR	yfdK	rpe	pgi														kbp
										yihO	pdxJ	eutJ	yfdN	dam	yjbE														yqaE
										yihY	rnc	eutM	yfdR	hofP	psiE														ygaP
										rhaS	rseA	eutD	dsdC	pck	yjbJ														alaE
										rhaR	grcA	eutQ	emrK	feoA	zur														nrdH
										pfkA	trxC	eutP	evgA	feoB	pspG														nrdI
										yiiR	patZ	eutS	evgS	feoC	tyrB														emrA
										glpF	pssA	nudK	yfdE	gntT	yjbQ														emrB
										hslU	raiA	ypfJ	yfdX	rtcB	yjbR														recX
										hslV	pheA	purC	ypdI	glpD	yjcB														srlA
										gldA	tyrA	dapA	lpxP	glgB	pdeC														srlB
										ppc	aroF	bcp	yfeC	asd	soxS														hydN
										oxyR	yfiL	purN	yfeD	yhhW	ghxP														hycH
										rplK	trmD	yfgG	yfeN	yhhX	yjcF														hycG
										rplA	rimM	yfgI	cysK	yrhA	actP														hycF
										rplJ	rpsP	guaA	cysM	insB6	yjcH														hycE
										rpoB	grpE	xseA	cysA	ugpA	acs														hycD
										rpoC	alpA	bamB	cysW	ugpB	gltP														hycC
										yjaZ	yfjI	ndk	cysU	livF	fdhF														hycB
										thiH	yfjQ	csiE	cysP	livG	yjdN														hycA
										thiG	yfjT	hcaR	ucpA	livM	rdcA														hypA
										thiF	yfjU	hcaF	yffM	livH	proP														ygbM
										thiE	ypjB	hcaC	yffR	livK	adiC														nlpD
										thiC	glaH	hcaB	eutJ	nikC	melR														ftsB
										zraP	lhgD	yphE	eutM	nikD	lysU														ygbE
										purD	gabD	yphF	eutD	yhiM	cadB														cysC
										purH	gabP	glyA	eutQ	uspB	epmA														cysN
										yjaA	yqaE	tadA	eutP	uspA	psd														cysD
										yjaB	alaE	pgpC	eutS	gor	mutL														casE
										yjbB	nrdH	yfhH	nudK	arsB	miaA														casD
										yjbD	nrdI	pdxJ	ypfJ	insH11	hfq														cas3
										psiE	nrdE	rnc	purC	slp	yjfN														cysH
										xylE	nrdF	grcA	dapA	dctR	bsmA														ygcN
										yjbJ	proV	trxC	bcp	hdeB	yjfY														yqcE
										zur	proW	patZ	purN	hdeA	rpsF														eno
										pspG	ygaZ	pssA	yfgG	hdeD	priB														gudP
										tyrB	emrB	raiA	yfgI	gadE	rpsR														yqcA
										yjbQ	csrA	pheA	guaA	mdtE	rplI														truC
										uvrA	recA	tyrA	xseA	mdtF	qorB														yqcC
										yjcB	pncC	aroF	ndk	gadW	ytfH														sdaB
										soxS	srlA	trmD	iscX	gadA	ytfI														fucP
										ghxP	srlB	rimM	csiE	yhjD	ytfJ														tcdA
										actP	norR	grpE	hcaR	yhjG	ytfK														thyA
										yjcH	ascG	alpA	hcaF	dctA	tamA														ygdQ
										acs	ascF	yfjI	hcaC	pdeK	ytfQ														ygdR
										fdhF	hycH	yfjJ	hcaB	eptB	ytfT														lysA
										mdtP	hycG	yfjQ	yphE	yhjY	yjfF														kduI
										yjdN	hycF	yfjU	yphF	tag	nrdG														yqeF
										rdcA	hycE	ypjB	glyA	yiaG	ridA														yqeG
										proP	hycD	glaH	tadA	glyS	tabA														actS
										eptA	hycB	lhgD	pgpC	glyQ	argI														xdhA
										adiC	hycA	gabD	yfhH	xylA	yjgR														ygeV
										adiA	hypA	gabP	pdxJ	xylF	nanX														ygeW
										melR	hypB	yqaE	rnc	xylG	fecE														ygeX
										lysU	hypC	ygaP	grcA	yiaM	fecD														yqeB
										dcuA	hypE	alaE	trxC	yiaN	fecC														yqeC
										epmA	ygbA	nrdH	patZ	sgbH	fecB														mocA
										psd	ygbI	nrdI	pssA	yiaT	fecA														ygfK
										hfq	ygbJ	nrdE	raiA	yiaV	yjhI														uacT
										yjfI	ygbK	nrdF	pheA	yiaW	sgcQ														idi
										yjfN	ygbL	proW	tyrA	aldB	sgcC														lysS
										bsmA	ygbM	ygaZ	aroF	selB	sgcX														prfB
										rpsF	ispF	emrB	trmD	selA	nanS														sdhE
										priB	cysC	luxS	rimM	rhsA	fimB														bglA
										rpsR	cysN	csrA	rpsP	yibA	fimA														gcvT
										rplI	cysD	recA	alpA	yibH	fimF														ubiI
										qorB	cas1	srlA	yfjI	mtlA	fimG														pepP
										ytfI	casE	srlB	yfjJ	mtlR	gntP														ygfB
										ytfJ	cysH	norR	yfjQ	lldP	uxuA														fau
										ytfK	cysI	ascG	yfjS	lldR	btsT														serA
										ytfQ	cysJ	ascF	yfjT	lldD	lgoR														fbaA
										ytfT	ygcW	hycG	yfjU	gpmM	opgB														epd
										yjfF	eno	hycF	ypjB	rfaD	yjjB														loiP
										nrdG	yqcA	hycE	glaH	waaF	yjjP														galP
										nrdD	truC	hypE	lhgD	waaU	yjjV														endA
										treR	yqcC	ygbA	yqaE	waaY	yjjJ														yqgF
										yjgR	ppnN	ygbI	alaE	waaJ	yjtD														rdgB
										idnK	fucO	ygbJ	nrdH	waaO	thiS														nupG
										fecE	fucP	ygbK	nrdI	waaP	ecnB														speC
										fecD	fucU	ygbL	nrdE	waaG	glcF														glcA
										fecC	recB	ygbM	nrdF	waaQ	glcE														glcB
										fecB	thyA	ispF	proW	yicR	cpxP														glcG
										fecA	lgt	cysC	ygaZ	setC	ytfR														glcD
										yjhI	ptsP	cysN	emrB	nlpA	yjdP														glcC
										sgcQ	rppH	cysD	luxS	uhpB	ykgO														insH9
										sgcC	lplT	cas1	csrA	ivbL	ybdD														yghR
										sgcX	lysA	casE	recA	emrD	ybfQ														gss
										nanS	ygeA	cysH	srlA	yidF	cydX														hybB
										fimB	kduI	cysI	srlB	yidE	insA4														gpr
										fimE	yqeF	cysJ	norR	ibpB	ymdF														exbD
										fimA	yqeG	ygcR	ascG	yidB	ymgF														exbB
										fimF	yqeK	ygcW	ascF	tnaC	ymiA														dkgA
										fimG	ygeG	yqcE	hycH	tnaA	yciX														ygiS
										gntP	ygeH	eno	hycG	tnaB	yehK														ygiW
										yjiL	xdhA	gudX	hycF	yieE	yibT														qseB
										symE	xdhB	gudP	hycE	yieF	sgcB														mdaB
										btsT	ygeV	yqcA	hycD	yieK	wbbL														yqiB
										lgoR	yqeB	truC	hypB	yieL	yaiT														zupT
										opgB	yqeC	yqcC	hypE	bglF	insN														glgS
										yjjB	mocA	ppnN	ygbA	bglG	appX														ttdR
										yjjP	xanQ	fucO	ygbI	phoU	ymgJ														ttdA
										yjjG	uacT	fucP	ygbJ	atpC	yncL														ttdB
										yjjJ	ygfX	fucI	ygbK	atpD	ypfM														ttdT
										serB	yqfB	recB	ygbL	atpG	yrhD														rpoD
										thiS	bglA	thyA	ygbM	atpA	ibsD														nfeR
										blr	ubiH	lgt	ispF	atpH	ibsC														aer
										ecnB	pepP	ptsP	cysC	atpF	ibsE														patA
										ldrA	fau	rppH	cysN	atpE	ibsB														ygjH
										glcF	serA	lysA	cysD	rsmG	ilvX														ebgA
										glcE	rpiA	ygeA	cas1	asnC	ykgR														ygjJ
										cpxP	scpA	kduI	casE	rbsD	ymiB														fadH
										ytfR	scpB	yqeF	cysH	rbsA	yobI														higA
										ybdD	scpC	yqeG	cysI	rbsC	yohP														ygjR
										cydX	ygfI	yqeK	cysJ	rbsB	yqeL														yqjE
										ymdF	mscS	ygeG	ygcW	yieP	pmrR														yqjK
										yobH	fbaA	ygeH	yqcE	ilvM	mntS														yhaH
										yehK	epd	ygeI	eno	ilvE	rseD														tdcB
										ysaB	cmtA	xdhA	gudX	ilvD	ybgU														tdcA
										yicS	cmtB	xdhB	gudP	ilvA	ymiC														garK
										sgcB	tktA	xdhC	yqcA	ilvC	ymjE														garR
										topAI	loiP	ygeV	truC	wecB	yncO														garL
										wbbL	speA	ygeW	yqcC	wecC	yqfI														garP
										yaiT	metK	yqeB	ppnN	rffG	yqhI														garD
										yoeA	galP	yqeC	fucO	rffC	yadX														agaR
										ylcH	endA	mocA	fucP	wecE	ybiE														yraJ
										appX	yqgE	ygfK	fucI	cyaY	yodE														yraN
										yncL	yqgF	xanQ	recB	dapF	evgL														yhbO
										ypfM	nupG	uacT	thyA	yigA	pssL														yhbQ
										sgrT	yghE	ygfX	lgt	xerC	yfiS														deaD
										ilvX	glcA	bglA	ptsP	yigB	yqiM														rbfA
										yohP	glcB	ubiH	lysA	metE	yhgO														infB
										yrbN	glcG	pepP	kduI	fre	yoeJ														rimP
										shoB	glcD	ygfB	yqeF	fadA	ypeD														yhbX
										ykgS	glcC	fau	yqeG	fadB	ytiE														secG
										pmrR	yghO	serA	yqeK	pepQ															folP
										mntS	gss	rpiA	ygeG	glnG															ibaG
										rseD	yghU	scpA	ygeH	yihN															kdsD
										yabR	hybF	scpB	xdhA	yihO															hpf
										ybgU	hybD	scpC	xdhB	yihR															ptsN
										ymjE	hybA	ygfI	xdhC	yihY															rapZ
										ynaM	yghW	mscS	ygeV	rhaR															npr
										ynfT	gpr	fbaA	ygeW	pfkA															gltB
										yqhI	exbD	epd	ygeX	yiiR															gltD
										ymiD	exbB	cmtA	ygeY	glpF															yhcD
										yecV	metC	cmtB	yqeB	hslU															insH10
										evgL	yghB	loiP	yqeC	hslV															nanQ
										pssL	yqhG	speA	mocA	gldA															nanK
										yfiS	mqsA	metK	ygfK	ppc															nanE
										yqiM	mqsR	galP	ssnA	oxyR															nanT
										yhgO	ygiW	endA	xdhD	rplK															nanR
										yhgP	mdaB	yqgE	xanQ	rplA															sspB
										ysaE	yqiI	yqgF	uacT	rplJ															sspA
										ysdE	glgS	nupG	lysS	rpoB															rpsI
										ytgA	hldE	glcA	ygfX	rpoC															rplM
										yoeJ	glnE	glcB	yqfB	yjaZ															zapG
										ytcB	ttdR	glcG	bglA	thiH															degS
										ytiE	ttdA	glcD	ubiI	thiG															yhcO
										ytjE	ttdB	glcC	ubiH	thiF															aaeR
											ttdT	yghO	pepP	thiE															fis
											rpoD	gss	ygfB	thiC															yhdX
											nfeF	yghU	fau	zraP															yhdY
											nfeR	hybA	serA	purD															yrdA
											patA	yghW	rpiA	yjaA															yrdD
											ygjH	gpr	scpA	yjaB															smg
											ygjI	exbD	scpB	metA															rsmB
											ygjJ	exbB	scpC	metH															mscL
											fadH	metC	ygfI	yjbB															zntR
											higA	yghB	mscS	yjbD															yhdN
											higB	yqhC	fbaA	pgi															rplQ
											ygjR	yqhG	epd	yjbE															rpoA
											sstT	mqsA	fumE	psiE															rpsD
											exuT	mqsR	cmtA	yjbJ															rpsK
											yqjG	ygiW	cmtB	zur															rpsM
											yhaI	yqiI	tktA	pspG															rpmJ
											tdcD	glgS	loiP	tyrB															secY
											tdcB	hldE	speA	yjbQ															rpmD
											tdcA	ttdR	metK	yjbR															rpsE
											garK	ttdA	galP	yjcB															rplR
											garR	ttdB	endA	pdeC															rplF
											garL	ttdT	yqgE	soxS															rpsH
											garP	rpoD	yqgF	ghxP															rpsN
											garD	nfeF	nupG	yjcF															rplE
											agaD	nfeR	yghE	actP															rplX
											yraI	patA	glcA	yjcH															rpmC
											yraJ	ygjH	glcB	acs															rplP
											yraN	ygjI	glcG	gltP															rpsC
											diaA	ygjJ	glcD	fdhF															rplV
											dolP	fadH	glcC	yjdN															rpsS
											yraR	higA	yghO	rdcA															rplB
											mtr	higB	gss	proP															rplW
											pnp	ygjR	yghU	eptA															rplD
											rpsO	sstT	hybF	adiC															rplC
											infB	exuT	hybE	melR															gspC
											nusA	yqjG	hybD	lysU															gspG
											rimP	yhaI	hybA	cadB															gspO
											obgE	tdcD	yghW	epmA															bfr
											yhbE	tdcB	gpr	psd															tufA
											murA	tdcA	exbD	mutL															fusA
											yrbG	tdcR	exbB	miaA															rpsL
											kdsD	garK	metC	hfq															slyX
											hpf	garR	yghB	hflX															yhfA
											ptsN	garL	yqhC	rnr															pabA
											rapZ	garP	yqhG	yjfN															fic
											npr	garD	mqsA	bsmA															tsgA
											elbB	agaD	mqsR	yjfY															yhfW
											gltB	yraI	ygiW	rpsF															yhfX
											gltD	yraJ	mdaB	priB															yhfY
											yhcA	yraN	cpdA	rpsR															yhfZ
											yhcF	diaA	ygiL	rplI															hslR
											nanQ	dolP	yqiH	qorB															hslO
											nanE	yraR	yqiI	ytfH															yhgE
											nanT	mtr	glgS	ytfI															pck
											nanA	pnp	hldE	ytfJ															nfuA
											nanR	rpsO	glnE	ytfK															gntT
											rpsI	infB	ttdR	tamA															malT
											rplM	nusA	ttdA	ytfQ															rtcB
											yhcO	rimP	ttdB	ytfT															rtcR
											yhdH	obgE	ttdT	yjfF															glpD
											yhdJ	yhbE	dnaG	nrdG															asd
											acrE	murA	rpoD	nrdD															yhgN
											yhdV	yrbG	nfeF	ridA															gntK
											yhdX	kdsD	nfeR	pyrB															gntR
											yhdY	hpf	patA	tabA															yhhY
											yrdA	ptsN	ygjH	argI															ugpC
											def	rapZ	ebgC	yjgR															ugpE
											fmt	npr	ygjI	nanX															ugpA
											zntR	gltB	ygjJ	fecE															ugpB
											rpsD	gltD	fadH	fecD															livF
											rpsK	yhcA	higA	fecC															livG
											rpsM	yhcF	ygjR	fecB															livH
											rpmJ	nanQ	sstT	fecA															rsmD
											rplO	nanE	exuT	yjhI															nikA
											rpmD	nanT	yqjG	sgcQ															nikD
											rpsE	nanA	yhaI	sgcC															rhsB
											rplR	nanR	tdcD	sgcX															yhhI
											rplF	rpsI	tdcC	nanS															yhhJ
											rpsH	rplM	tdcB	fimB															rbbA
											rpsN	yhcO	tdcA	fimA															yhiI
											rplE	yhdH	garK	fimF															yhiJ
											rplX	yhdJ	garR	fimG															pitA
											rplN	yhdU	garL	gntP															uspB
											rpsQ	acrE	garP	uxuA															rsmJ
											rpmC	yhdV	garD	yjiM															arsB
											rplP	yhdX	yraI	btsT															arsC
											rpsC	yhdY	yraJ	lgoR															yhiD
											rplV	yrdA	yraN	opgB															hdeB
											rpsS	def	diaA	yjjB															hdeA
											rplB	fmt	dolP	yjjP															gadE
											rplW	zntR	yraR	yjjV															gadX
											rplD	rpsD	mtr	yjjJ															gadA
											rplC	rpsK	pnp	yjtD															ccp
											rpsJ	rpsM	rpsO	thiS															yhjB
											gspO	rpmJ	truB	blr															yhjD
											bfr	rpmD	rbfA	ecnB															yhjE
											bfd	rpsE	infB	glcF															yhjG
											tufA	rplR	nusA	glcE															kdgK
											rpsL	rplF	rimP	cpxP															dctA
											crp	rpsH	yhbX	ytfR															pdeK
											pabA	rpsN	glmM	yjdP															bcsC
											ppiA	rplE	obgE	ykgO															bcsZ
											nirB	rplX	yhbE	ybdD															bcsB
											yhfL	rplN	murA	ybfQ															bcsA
											yhfX	rpsQ	yrbG	cydX															yhjR
											yhfY	rpmC	kdsD	insA4															bcsG
											yhfZ	rplP	hpf	ymdF															dppB
											gph	rpsC	ptsN	ymgF															dppA
											rpe	rplV	rapZ	ymiA															eptB
											dam	rpsS	npr	yciX															yhjY
											aroB	rplB	gltB	hicA															yiaD
											aroK	rplW	gltD	yobH															yiaF
											hofP	rplD	yhcA	yehK															yiaG
											pck	rplC	yhcD	yibT															insJ
											feoA	rpsJ	yhcF	yicS															insK
											feoB	gspC	nanQ	sgcB															yiaA
											feoC	gspO	nanE	wbbL															yiaB
											gntT	bfr	nanT	yaiT															xylB
											rtcB	tufA	nanA	yoeA															xylA
											glpD	rpsL	nanR	insN															xylF
											yzgL	yhfA	rpsI	ylcH															xylG
											glgB	crp	rplM	appX															xylH
											asd	pabA	yhcO	ymgJ															xylR
											yhgN	ppiA	yhdH	yncL															bax
											gntK	tsgA	yhdJ	ypfM															malS
											yhhX	nirB	yhdU	ygdT															yiaN
											yrhA	yhfL	envR	yrhD															sgbE
											yrhB	yhfX	acrE	ibsD															yiaT
											yhhA	yhfY	yhdV	ibsC															yiaV
											ugpE	yhfZ	yhdX	ibsE															yiaW
											ugpA	gph	yhdY	ibsB															aldB
											ugpB	rpe	yrdA	ilvX															yibF
											livF	dam	def	ykgR															rhsA
											livG	aroB	fmt	ymiB															yibA
											livM	aroK	rpoA	yobI															yibH
											livH	hofP	rpsD	yohP															yibI
											livK	pck	rpsK	ypdK															mtlA
											panZ	feoA	rpsM	yqeL															mtlR
											yhhS	feoB	rpmJ	shoB															lldP
											nikB	feoC	secY	ykgS															lldR
											nikC	gntT	rplO	pmrR															lldD
											nikD	rtcB	rpmD	mntS															gpmM
											yhiM	glpD	rpsE	rseD															rfaD
											pitA	yzgL	rplR	ybgU															waaF
											uspB	glgB	rplF	ymiC															waaY
											uspA	asd	rpsH	ymjE															waaS
											dtpB	yhgN	rpsN	yncO															waaP
											gor	gntK	rplE	ynfS															waaG
											arsB	yhhW	rplX	yqfI															waaQ
											slp	yhhX	rplN	yqhI															rpmG
											dctR	yhhZ	rpsQ	yadX															dfp
											yhiD	yrhA	rpmC	ybiE															pyrE
											hdeB	yhhA	rplP	mdtU															rpoZ
											hdeA	ugpE	rpsC	yecV															xanP
											hdeD	ugpA	rplV	yodE															setC
											gadE	ugpB	rpsS	evgL															yicN
											mdtE	livF	rplB	pssL															adeD
											mdtF	livG	rplW	yfiS															uhpC
											gadW	livM	rplD	yqiM															ilvN
											gadX	livH	rplC	yhgO															ilvB
											gadA	livK	rpsJ	yoeJ															ivbL
											yhjD	yhhS	gspC	ypeD															yidF
											yhjE	nikC	gspO	ytiE															yidE
											yhjG	nikD	bfr																ibpB
											dctA	yhiM	bfd																yidR
											pdeK	pitA	tufA																yidA
											bcsE	uspB	rpsL																gyrB
											bcsF	uspA	yhfA																tnaA
											eptB	dtpB	crp																tnaB
											yhjY	gor	pabA																yidZ
											tag	insH11	ppiA																pstA
											ghrB	slp	tsgA																pstC
											yiaG	dctR	nirB																atpI
											glyS	yhiD	yhfL																rsmG
											glyQ	hdeB	yhfW																asnC
											xylB	hdeA	yhfX																rbsD
											xylA	hdeD	yhfY																rbsA
											xylF	gadE	yhfZ																rbsC
											xylG	mdtE	gph																rbsB
											yiaN	mdtF	rpe																rbsR
											yiaT	gadW	dam																maoP
											yiaV	gadX	aroB																ilvL
											yiaW	gadA	aroK																ilvM
											aldB	yhjD	pck																ilvE
											selB	yhjE	feoA																ilvD
											rhsA	yhjG	feoB																ilvA
											yibH	dctA	feoC																ilvC
											yibI	pdeK	gntT																rhlB
											mtlA	bcsE	rtcB																rho
											mtlR	bcsF	glpD																cyaY
											lldP	eptB	yzgL																yigF
											lldR	yhjY	glgB																rhtC
											lldD	tag	asd																bioP
											grxC	ghrB	yhgN																tatA
											gpmM	yiaG	gntK																tatB
											tdh	glyQ	yhhW																fre
											rfaD	xylB	yhhX																fadA
											waaF	xylA	yhhZ																fadB
											waaC	xylF	yrhA																pepQ
											waaU	yiaN	insB6																srkA
											waaY	yiaT	yrhB																yihI
											waaJ	yiaV	yhhA																glnG
											waaO	yiaW	ugpE																glnL
											waaP	aldB	ugpA																glnA
											waaG	selB	ugpB																yihN
											waaQ	rhsA	livF																yihY
											rpmG	yibH	livG																yiiG
											rpmB	yibI	livM																rhaR
											yicR	mtlA	livH																kdgT
											dfp	mtlR	livK																fieF
											yicC	lldP	panZ																pfkA
											spoT	lldR	yhhS																yiiR
											yicH	lldD	nikC																glpX
											nlpA	grxC	rhsB																glpK
											nepI	gpmM	yhiM																glpF
											adeD	tdh	pitA																zapB
											uhpB	rfaD	uspB																menA
											ivbL	waaF	uspA																hslU
											emrD	waaC	dtpB																hslV
											yidF	waaU	gor																yiiX
											yidE	waaY	arsB																metJ
											ibpB	waaJ	slp																metL
											yidA	waaO	dctR																ptsA
											rnpA	waaP	yhiD																ppc
											tnaC	waaG	hdeB																oxyR
											tnaA	waaQ	hdeA																rplK
											tnaB	rpmG	hdeD																rplA
											yieE	rpmB	gadE																rplJ
											yieF	yicR	mdtE																rplL
											yieL	dfp	mdtF																rpoB
											glmS	yicC	gadW																rpoC
											atpC	spoT	gadX																yjaZ
											atpD	yicH	gadA																thiH
											atpG	setC	yhjD																thiG
											atpA	nlpA	yhjE																thiF
											atpH	nepI	yhjG																thiE
											atpF	adeD	dctA																thiC
											atpE	uhpB	pdeK																zraP
											rsmG	ivbL	bcsE																purD
											mioC	emrD	bcsF																yjaA
											asnC	yidF	eptB																yjaB
											rbsD	yidE	yhjY																iclR
											rbsA	ibpB	tag																yjbB
											rbsC	yidA	ghrB																psiE
											rbsB	rnpA	yiaG																xylE
											yieP	tnaC	glyS																malG
											ilvM	tnaA	glyQ																malE
											ilvE	tnaB	xylB																malK
											ilvD	yieE	xylA																lamB
											ilvA	yieF	xylF																malM
											ilvC	glmS	xylG																plsB
											ppiC	atpC	yiaM																lexA
											wecB	atpD	yiaN																yjbJ
											wecC	atpG	sgbH																dusA
											rffG	atpA	yiaT																pspG
											rffC	atpH	yiaV																tyrB
											wecE	atpF	yiaW																yjbQ
											hemC	atpE	aldB																uvrA
											cyaY	rsmG	selB																yjcB
											dapF	mioC	selA																soxS
											yigA	asnC	rhsA																ghxP
											xerC	rbsD	yibA																actP
											yigB	rbsA	yibH																yjcH
											uvrD	rbsC	yibI																acs
											yigG	rbsB	mtlA																nrfA
											rhtC	yieP	mtlR																fdhF
											rhtB	ilvM	lldP																mdtO
											metE	ilvE	lldR																alsK
											ubiJ	ilvD	lldD																alsE
											ubiB	ilvA	grxC																alsC
											tatA	ilvC	gpmM																alsA
											tatB	wecB	tdh																alsB
											fadA	wecC	rfaD																alsR
											fadB	rffG	waaF																phnM
											pepQ	rffC	waaC																phnC
											yihD	wecE	waaU																yjdN
											glnG	cyaY	waaY																yjdM
											glnL	dapF	waaJ																rdcA
											glnA	yigA	waaO																proP
											yihN	xerC	waaP																adiC
											yihO	yigB	waaG																adiA
											yihR	uvrD	waaQ																melR
											yihV	yigG	rpmG																yjdI
											yihY	rhtC	rpmB																lysU
											fdoI	rhtB	yicR																yjeH
											frvR	metE	dfp																yjeI
											rhaB	ubiJ	yicC																yjeJ
											rhaR	ubiB	spoT																gdx
											rhaT	tatA	yicH																frdA
											cpxR	fadA	setC																psd
											tpiA	fadB	nlpA																rsgA
											yiiR	pepQ	nepI																queG
											fpr	yihD	adeD																hfq
											glpK	glnG	uhpB																yjeT
											glpF	glnL	ivbL																purA
											menA	glnA	emrD																yjfI
											gldA	yihN	yidF																aidB
											frwD	yihO	yidE																yjfN
											eptC	yihV	ibpB																bsmA
											ppc	yihY	yidA																ulaG
											oxyR	fdoI	yidB																rpsF
											trmA	frvR	rnpA																priB
											murI	rhaB	tnaC																rpsR
											tufB	rhaR	tnaA																rplI
											rplK	rhaT	tnaB																qorB
											rplA	tpiA	yieE																ytfJ
											rplJ	yiiR	yieF																ytfK
											rpoB	fpr	yieL																paeA
											rpoC	glpK	bglH																tamB
											thiH	glpF	glmS																chpS
											thiG	menA	atpC																ytfQ
											thiF	hslU	atpD																ytfT
											thiE	hslV	atpG																yjfF
											thiC	gldA	atpA																tldE
											hemE	frwD	atpH																nrdG
											hupA	eptC	atpF																nrdD
											yjaH	ppc	atpE																treR
											zraP	oxyR	rsmG																pyrL
											yjaA	trmA	mioC																yjgL
											yjaB	murI	asnC																idnK
											metA	tufB	rbsD																fecE
											iclR	rplK	rbsA																fecD
											metH	rplA	rbsC																fecC
											yjbB	rplJ	rbsB																fecB
											yjbD	rpoB	yieP																fecA
											pgi	rpoC	ilvM																fecR
											yjbE	thiH	ilvE																yjhI
											psiE	thiG	ilvD																sgcE
											ubiA	thiF	ilvA																sgcA
											plsB	thiE	ilvC																sgcQ
											dinF	thiC	wecB																sgcC
											yjbJ	hupA	wecC																sgcX
											zur	yjaH	rffG																yjhP
											pspG	zraP	rffC																yjhQ
											dnaB	yjaA	wecE																nanS
											alr	yjaB	aslB																fimB
											tyrB	metA	hemD																fimI
											yjbQ	iclR	hemC																fimF
											yjbR	metH	cyaY																fimG
											yjcB	yjbB	dapF																fimH
											pdeC	yjbD	yigA																gntP
											soxS	pgi	xerC																kptA
											soxR	yjbE	yigB																yjiJ
											ghxP	psiE	uvrD																yjiL
											yjcE	malK	rhtC																yjiN
											yjcF	ubiA	rhtB																mdtM
											actP	plsB	metE																yjiT
											yjcH	dinF	ubiJ																symE
											acs	yjbJ	ubiB																hsdS
											gltP	zur	tatA																btsT
											fdhF	pspG	tatB																lgoR
											rpiB	dnaB	fadA																opgB
											yjdN	alr	fadB																yjjB
											rdcA	tyrB	pepQ																yjjP
											proP	yjbQ	yihD																fhuF
											adiC	yjbR	glnG																yjjJ
											melR	yjcB	glnL																creD
											melA	pdeC	glnA																thiS
											melB	soxS	yihN																blr
											ghoS	soxR	yihO																ecnB
											lysU	ghxP	yihR																ldrA
											cadA	yjcF	yihV																ldrB
											cadB	actP	yihY																ldrC
											aspA	yjcH	fdoI																hokB
											fxsA	acs	frvR																ldrD
											yjeI	gltP	rhaB																hokA
											frdB	fdhF	rhaR																araH
											frdA	yjdN	rhaT																glcF
											epmA	rdcA	tpiA																glcE
											yjeM	proP	fpr																yhdP
											psd	adiC	glpK																smf
											rsgA	melR	glpF																dgoD
											mutL	melA	hslU																yigE
											miaA	melB	hslV																cpxP
											hfq	ghoS	yijF																ytfR
											purA	lysU	gldA																gatR
											yjfN	cadB	frwD																ybdD
											bsmA	aspA	eptC																cydX
											yjfY	fxsA	ppc																ymdF
											rpsF	frdB	oxyR																yobH
											priB	frdA	trmA																yoeB
											rpsR	epmA	murI																yehK
											rplI	yjeM	rplK																ypeB
											qorB	psd	rplA																ypfN
											ytfH	rsgA	rplJ																arfA
											cysQ	mutL	rpoB																ysaB
											ytfI	miaA	rpoC																yicS
											ytfJ	hfq	thiH																sgcB
											ytfK	purA	thiG																topAI
											tamA	rnr	thiF																wbbL
											ppa	yjfL	thiE																yaiT
											ytfQ	yjfN	thiC																appX
											ytfT	bsmA	hemE																yciZ
											yjfF	yjfY	hupA																yncL
											mpl	rpsF	zraS																ypfM
											nrdG	priB	yjaA																dinQ
											nrdD	rpsR	yjaB																tisB
											ridA	rplI	metA																sgrT
											pyrB	qorB	iclR																ilvX
											bdcR	ytfH	metH																yjeV
											tabA	cysQ	yjbB																yoaK
											argI	ytfI	yjbD																yrbN
											yjgR	ytfJ	pgi																shoB
											nanX	ytfK	yjbE																ykgS
											fecE	msrA	psiE																mgtL
											fecD	tamA	malF																pmrR
											fecC	ppa	malE																mntS
											fecB	ytfQ	malK																idlP
											fecA	ytfT	ubiA																ymcF
											fecR	yjfF	plsB																ynfQ
											yjhI	mpl	dinF																rseD
											sgcE	nrdG	yjbJ																yabR
											sgcA	ridA	zur																yadW
											sgcQ	pyrB	pspG																ybgU
											sgcC	bdcR	dnaB																ymdG
											sgcX	tabA	alr																ymjE
											nanS	argI	tyrB																ynaM
											nanM	yjgR	yjbQ																yddY
											fimB	nanX	yjbR																ynfT
											fimA	fecE	yjcB																yqhI
											fimI	fecD	pdeC																ytiB
											fimF	fecC	soxS																yljB
											fimG	fecB	soxR																yoaM
											gntP	fecA	ghxP																evgL
											uxuA	fecR	yjcE																yfiS
											yjiA	yjhI	yjcF																yqgG
											yjiX	sgcE	actP																yqhJ
											btsT	sgcA	yjcH																yqiM
											lgoR	sgcQ	acs																yhgO
											opgB	sgcC	gltP																yhgP
											yjjB	sgcX	fdhF																yhiY
											yjjP	nanS	rpiB																yibX
											bglJ	nanM	yjdN																yibY
											fhuF	fimB	rdcA																ytgA
											yjjU	fimA	proP																timP
											yjjV	fimI	eptA																yoeJ
											yjjI	fimF	adiC																ytcB
											deoD	fimG	melR																ytgB
											yjjJ	gntP	melA																ytjE
											nadR	uxuA	melB
											trpR	yjiM	ghoS
											yjjX	yjiA	lysU
											yjjY	btsT	cadA
											yjtD	lgoR	cadB
											thiS	opgB	aspA
											ecnB	yjjB	fxsA
											araH	yjjP	yjeI
											glcF	bglJ	frdA
											glcE	fhuF	epmA
											yigE	yjjU	yjeM
											cpxP	yjjV	psd
											ytfR	yjjI	rsgA
											yjdP	deoD	mutL
											gatR	yjjJ	miaA
											ykgO	nadR	hfq
											ybdD	trpR	hflX
											ybfQ	yjjX	purA
											cydX	yjjY	rnr
											insA4	yjtD	yjfN
											gnsA	thiS	bsmA
											ymdF	blr	yjfY
											ymgF	ecnB	rpsF
											ymiA	araH	priB
											yciX	glcF	rpsR
											rzoR	glcE	rplI
											yobH	yigE	qorB
											yehK	cpxP	ytfH
											ypfN	ytfR	cysQ
											yibT	yjdP	ytfI
											yidD	gatR	ytfJ
											yifL	ykgO	ytfK
											sgcB	ybdD	msrA
											wbbL	ybfQ	tamA
											yaiT	cydX	ppa
											yoeA	insA4	ytfQ
											ykfM	gnsA	ytfT
											insN	ymdF	yjfF
											appX	ymgF	mpl
											ymgJ	ymiA	nrdG
											yncL	yciX	ridA
											mgtS	hicA	bdcR
											ypfM	yehK	tabA
											yrhD	ypfN	argI
											ibsD	yibT	yjgR
											ibsC	yifL	nanX
											ibsE	sgcB	fecE
											ibsB	wbbL	fecD
											ilvX	yaiT	fecC
											ykgR	yoeA	fecB
											ymiB	insN	fecA
											yobI	appX	fecR
											yohP	ymgJ	yjhI
											ypdK	yncL	sgcE
											yqeL	mgtS	sgcA
											shoB	ypfM	sgcQ
											pmrR	ygdT	sgcC
											mntS	yrhD	sgcX
											ymcF	ibsD	nanS
											ynfQ	ibsC	fimB
											rseD	ibsE	fimA
											ybgU	ibsB	fimI
											ymiC	ilvX	fimF
											ymjE	ykgR	fimG
											yncO	ymiB	gntP
											yqfI	yobI	uxuA
											yqhI	yohP	yjiA
											yadX	yqeL	btsT
											ybiE	pmrR	lgoR
											yljB	mntS	opgB
											yncP	ymcF	yjjB
											ynfU	ynfQ	yjjP
											yecV	rseD	bglJ
											yoaM	ybgU	fhuF
											yodE	ymiC	yjjU
											evgL	ymjE	yjjV
											pssL	yncO	yjjI
											yfiS	yqfI	deoD
											yqiM	yqhI	yjjJ
											yhgO	yadX	nadR
											ysgD	ybiE	trpR
											yoeJ	yljB	yjjX
											ypeD	yncP	yjjY
											ytiE	ynfU	yjtD
												mdtU	thiS
												yoaM	blr
												yodE	ecnB
												evgL	araH
												pssL	glcF
												yfiS	glcE
												yqiM	yigE
												yhgO	cpxP
												ysgD	ytfR
												yoeJ	yjdP
												ypeD	gatR
												ytiE	ykgO
													ybdZ
													ybdD
													ybfQ
													cydX
													insA4
													gnsA
													ymdF
													ymgF
													ymiA
													yciX
													rzoR
													hicA
													yobH
													yoeB
													yehK
													ypfN
													yibT
													yicS
													yifL
													sgcB
													wbbL
													yaiT
													ykfM
													insN
													ylcH
													appX
													ymgJ
													yncL
													mgtS
													ypfM
													ygdT
													yrhD
													ibsD
													ibsC
													ibsE
													ibsB
													ilvX
													ykgR
													ymiB
													yobI
													yohP
													yqeL
													ykgS
													pmrR
													mntS
													ymcF
													ynfQ
													rseD
													ybgU
													ymiC
													ymjE
													yncO
													yqfI
													yqhI
													yadX
													ybiE
													yncP
													mdtU
													yoaM
													yodE
													evgL
													pssL
													yfiS
													yqiM
													yhgO
													ysgD
													yoeJ
													ypeD
													ytiE
